# Supplementary material for: Population-level median cycle threshold (Ct) values for asymptomatic COVID-19 cases can predict the trajectory of future cases
Source: PLoS One. 2023 Mar 9;18(3):e0281899. doi: 10.1371/journal.pone.0281899 (PMC9997994; doi:10.1371/journal.pone.0281899)
Supplement: S1 Dataset — (XLSX) [file pone.0281899.s004.xlsx]

## Sheet: Sheet1
Lab Number	ID	Date:	Specimen	Symptoms:	ORF1ab	N	Kit	Result
202012	1832	2020-12-28	Nasopharyngeal (NP) swab	Fever, Cough	19.6	17.5	SANSURE	POSITIVE
202011	69	2020-11-02	Nasopharyngeal (NP) swab	No		34	SANSURE	POSITIVE
202011	649	2020-11-10	Nasopharyngeal (NP) swab	No		34	SANSURE	POSITIVE
202011	736	2020-11-11	Nasopharyngeal (NP) swab	No		36.3	SANSURE	POSITIVE
202011	747	2020-11-11	Nasopharyngeal (NP) swab	No		36.2	SANSURE	POSITIVE
202011	809	2020-11-12	Nasopharyngeal (NP) swab	No		34.2	SANSURE	POSITIVE
202011	817	2020-11-12	Nasopharyngeal (NP) swab	No		33.8	SANSURE	POSITIVE
202011	886	2020-11-12	Nasopharyngeal (NP) swab	No		34.2	SANSURE	POSITIVE
202011	891	2020-11-12	Nasopharyngeal (NP) swab	No		34.4	SANSURE	POSITIVE
202011	895	2020-11-12	Nasopharyngeal (NP) swab	No		33.8	SANSURE	POSITIVE
202011	1088	2020-11-16	Nasopharyngeal (NP) swab	Fever, Difficulty Breahing, Headache,Nnausea,Loss of taste or Smell, Cough, Muscle Pain, Chills		34.9	SANSURE	POSITIVE
202011	1220	2020-11-17	Nasopharyngeal (NP) swab	No		33.3	SANSURE	POSITIVE
202011	1378	2020-11-19	Nasopharyngeal (NP) swab	Muscle pain		34	SANSURE	POSITIVE
202011	1521	2020-11-21	Nasopharyngeal (NP) swab	No		32.6	SANSURE	POSITIVE
202011	1541	2020-11-21	Nasopharyngeal (NP) swab	N/A		33.7	SANSURE	POSITIVE
202011	1618	2020-11-23	Nasopharyngeal (NP) swab	No		36.5	SANSURE	POSITIVE
202011	1640	2020-11-23	Nasopharyngeal (NP) swab	No		36.4	SANSURE	POSITIVE
202011	1646	2020-11-23	Nasopharyngeal (NP) swab	No		33	SANSURE	POSITIVE
202011	1773	2020-11-24	Nasopharyngeal (NP) swab	No		34.5	SANSURE	POSITIVE
202011	1776	2020-11-24	Nasopharyngeal (NP) swab	No		36	SANSURE	POSITIVE
202011	1820	2020-11-24	Nasopharyngeal (NP) swab	No		32	SANSURE	POSITIVE
202011	1840	2020-11-25	Nasopharyngeal (NP) swab	No		29	SANSURE	POSITIVE
202011	1851	2020-11-25	Nasopharyngeal (NP) swab	No		36	SANSURE	POSITIVE
202011	2025	2020-11-27	Nasopharyngeal (NP) swab	Cough		34.8	SANSURE	POSITIVE
202011	2152	2020-11-30	NA	No		34	SANSURE	POSITIVE
202012	1	2020-12-01	Nasopharyngeal (NP) swab	No		34	SANSURE	POSITIVE
202012	13	2020-12-01	Nasopharyngeal (NP) swab	No		34	SANSURE	POSITIVE
202012	16	2020-12-01	Nasopharyngeal (NP) swab	No		33	SANSURE	POSITIVE
202011	25	2020-12-01	Nasopharyngeal (NP) swab	No		33	SANSURE	POSITIVE
202012	32	2020-12-01	Nasopharyngeal (NP) swab	No		34	SANSURE	POSITIVE
202012	178	2020-12-03	Nasopharyngeal (NP) swab	No		35.6	SANSURE	POSITIVE
202012	179	2020-12-03	Nasopharyngeal (NP) swab	No		34.4	SANSURE	POSITIVE
202012	248	2020-12-04	Oropharyngeal (OP) swab	No		32.9	SANSURE	POSITIVE
202012	250	2020-12-04	Oropharyngeal (OP) swab	No		32.7	SANSURE	POSITIVE
202012	252	2020-12-04	Oropharyngeal (OP) swab	No		31.6	SANSURE	POSITIVE
202012	260	2020-12-04	Nasopharyngeal (NP) swab	Fever, difficulty in breathing, loss of taste or smell		32.1	SANSURE	POSITIVE
202012	310	2020-12-05	Nasopharyngeal (NP) swab	Fever, cough		16.1	SANSURE	POSITIVE
202012	331	2020-12-05	Oropharyngeal (OP) swab	No		34.2	SANSURE	POSITIVE
202012	333	2020-12-05	Nasopharyngeal (NP) swab	Difficulty in breathing		27.9	SANSURE	POSITIVE
202012	356	2020-12-05	Nasopharyngeal (NP) swab	cough , Difficulty in breathing		29.8	SANSURE	POSITIVE
202012	359	2020-12-05	Nasopharyngeal (NP) swab	No		35.1	SANSURE	POSITIVE
202012	414	2020-12-07	Oropharyngeal (OP) swab	No		35.4	SANSURE	POSITIVE
202012	423	2020-12-07	Nasopharyngeal (NP) swab	No		34.2	SANSURE	POSITIVE
202012	425	2020-12-07	Oropharyngeal (OP) swab	No		34.5	SANSURE	POSITIVE
202012	522	2020-12-08	Nasopharyngeal (NP) swab	N/A		33.9	SANSURE	POSITIVE
202012	558	2020-12-08	Nasopharyngeal (NP) swab	No		34.6	SANSURE	POSITIVE
202012	564	2020-12-08	Nasopharyngeal (NP) swab	Fever, Cough		34.5	SANSURE	POSITIVE
202012	607	2020-12-09	Nasopharyngeal (NP) swab	No		35.3	SANSURE	POSITIVE
202012	695	2020-12-10	Nasopharyngeal (NP) swab	No		33	SANSURE	POSITIVE
202012	743	2020-12-11	Oropharyngeal (OP) swab	No		23	SANSURE	POSITIVE
202012	895	2020-12-13	Nasopharyngeal (NP) swab	No		36.5	SANSURE	POSITIVE
202012	937	2020-12-14	Nasopharyngeal (NP) swab	No		31.7	SANSURE	POSITIVE
202012	947	2020-12-14	Oropharyngeal (OP) swab	Sore throat		34.2	SANSURE	POSITIVE
202012	955	2020-12-14	Oropharyngeal (OP) swab	No		35.9	SANSURE	POSITIVE
202012	1267	2020-12-19	Oropharyngeal (OP) swab	No		34	SANSURE	POSITIVE
202012	1436	2020-12-22	Nasopharyngeal (NP) swab	No		30.7	SANSURE	POSITIVE
202012	1621	2020-12-24	Oropharyngeal (OP) swab	No		31.1	SANSURE	POSITIVE
202012	1668	2020-12-25	Oropharyngeal (OP) swab	No		30.4	SANSURE	POSITIVE
202012	1701	2020-12-26	Oropharyngeal (OP) swab	No		32	SANSURE	POSITIVE
202012	1705	2020-12-26	Oropharyngeal (OP) swab	No		33	SANSURE	POSITIVE
202012	1834	2020-12-28	Nasopharyngeal (NP) swab	No		29.2	SANSURE	POSITIVE
20211	8	2021-01-01	Oropharyngeal (OP) swab	Fever		33.4	SANSURE	POSITIVE
20211	14	2021-01-01	Oropharyngeal (OP) swab	No		14.1	SANSURE	POSITIVE
20211	26	2021-01-01	Nasopharyngeal (NP) swab	Difficulty in breathing, Muscle pain		33.7	SANSURE	POSITIVE
20211	65	2021-01-02	Nasopharyngeal (NP) swab	No		27.1	SANSURE	POSITIVE
20211	75	2021-01-02	Nasopharyngeal (NP) swab	Cough		32.3	SANSURE	POSITIVE
20211	188	2021-01-04	Oropharyngeal (OP) swab	No		29.9	SANSURE	POSITIVE
20211	228	2021-01-04	Nasopharyngeal (NP) swab	No		28.1	SANSURE	POSITIVE
20211	234	2021-01-05	Nasopharyngeal (NP) swab	No		34.3	SANSURE	POSITIVE
20211	282	2021-01-05	Nasopharyngeal (NP) swab	Difficulty in breathing, Cough		27.4	SANSURE	POSITIVE
20211	1006	2021-01-16	Nasopharyngeal (NP) swab	No		34.6	SANSURE	POSITIVE
20211	1424	2021-01-22	Nasopharyngeal (NP) swab	Difficulty in breathing, Cough		25	SANSURE	POSITIVE
20211	1425	2021-01-22	Nasopharyngeal (NP) swab	Fever, Difficulty in breathing, Cough		28.4	SANSURE	POSITIVE
20211	1426	2021-01-22	Nasopharyngeal (NP) swab	Fever, Difficulty in beathing		24.1	SANSURE	POSITIVE
20212	37	2021-02-01	Nasopharyngeal (NP) swab	NA		33.4	SANSURE	POSITIVE
20212	47	2021-02-01	Nasopharyngeal (NP) swab	NA		33.8	SANSURE	POSITIVE
20212	819	2021-02-10	Nasopharyngeal (NP) swab	No		25.1	SANSURE	POSITIVE
20212	1290	2021-02-15	Nasopharyngeal (NP) swab	Difficulty In Breathing		32.6	SANSURE	POSITIVE
20212	1698	2021-02-18	Nasopharyngeal (NP) swab	N/A		33	SANSURE	POSITIVE
20212	1975	2021-02-22	Nasopharyngeal (NP) swab	No		36	SANSURE	POSITIVE
20212	1990	2021-02-22	Nasopharyngeal (NP) swab	cough		36.4	SANSURE	POSITIVE
20212	2009	2021-02-22	Nasopharyngeal (NP) swab	No		34.9	SANSURE	POSITIVE
20212	2014	2021-02-22	Nasopharyngeal (NP) swab	No		34.9	SANSURE	POSITIVE
20212	2023	2021-02-22	Nasopharyngeal (NP) swab	No		33.3	SANSURE	POSITIVE
20212	2119	2021-02-23	Nasopharyngeal (NP) swab	No		36.2	SANSURE	POSITIVE
20213	1275	2021-03-13	Nasopharyngeal (NP) swab	No		16.2	SANSURE	POSITIVE
20213	1378	2021-03-13	Nasopharyngeal (NP) swab	No		34	SANSURE	POSITIVE
20213	1448	2021-03-14	Nasopharyngeal (NP) swab	No		30.2	SANSURE	POSITIVE
20213	1451	2021-03-14	Nasopharyngeal (NP) swab	nausea, muscle pain		24.2	SANSURE	POSITIVE
20213	1936	2021-03-19	Nasopharyngeal (NP) swab	No		37	SANSURE	POSITIVE
20213	1939	2021-03-19	Nasopharyngeal (NP) swab	Fever,Sore Throat,Cough,Chills		36	SANSURE	POSITIVE
20213	1946	2021-03-19	Nasopharyngeal (NP) swab	Fever,Headache,Sore Throat,Cough		35	SANSURE	POSITIVE
20213	1983	2021-03-19	Nasopharyngeal (NP) swab	No		36	SANSURE	POSITIVE
20213	2043	2021-03-20	Nasopharyngeal (NP) swab	No		37	SANSURE	POSITIVE
20213	2327	2021-03-23	Nasopharyngeal (NP) swab	Fever,Sore Throat,Cough		19.8	SANSURE	POSITIVE
20213	2894	2021-03-28	Nasopharyngeal (NP) swab	Fever, Cough		29.1	SANSURE	POSITIVE
20213	2954	2021-03-29	Nasopharyngeal (NP) swab	No		22.8	SANSURE	POSITIVE
20213	3017	2021-03-30	Nasopharyngeal (NP) swab	Fever, Cough, Difficulty in breathing, Loss of taste or smell, Headache		22.9	SANSURE	POSITIVE
20214	50	2021-04-01	Nasopharyngeal (NP) swab	Fever,Headache,Vomiting,Cough		26.7	SANSURE	POSITIVE
20214	100	2021-04-01	Nasopharyngeal (NP) swab	Fever, Muscle pain, Headcahe		29.2	SANSURE	POSITIVE
20214	106	2021-04-01	Nasopharyngeal (NP) swab	N/A		21.1	SANSURE	POSITIVE
20214	155	2021-04-02	Nasopharyngeal (NP) swab	Fever,Headache,Loss of Taste or Smell,Cough,Chills,Motion		29.4	SANSURE	POSITIVE
20214	189	2021-04-02	Nasopharyngeal (NP) swab	No		29.2	SANSURE	POSITIVE
20214	1024	2021-04-09	Nasopharyngeal (NP) swab	Loss of taste or smell		25.2	SANSURE	POSITIVE
20214	1192	2021-04-10	Nasopharyngeal (NP) swab	NA		35	SANSURE	POSITIVE
20214	1486	2021-04-13	Nasopharyngeal (NP) swab	No		21.2	SANSURE	POSITIVE
20214	1771	2021-04-16	Nasopharyngeal (NP) swab	Fever, Sore throat, Cough, Loss of taste or smell, Muscle pain, Headache, Nausea, Vomiting		33	SANSURE	POSITIVE
20214	1840	2021-04-16	Nasopharyngeal (NP) swab	Fever, Cough, Sore throat, Difficulty in breathing, Headcahe, Chills, Nausea, Vomiting, Muscle pain, Loss of taste or smell		29.8	SANSURE	POSITIVE
20214	1887	2021-04-17	Nasopharyngeal (NP) swab	No		34.4	SANSURE	POSITIVE
20214	2049	2021-04-19	Nasopharyngeal (NP) swab	No		36	SANSURE	POSITIVE
20214	2073	2021-04-19	Nasopharyngeal (NP) swab	No		34.6	SANSURE	POSITIVE
20214	2081	2021-04-19	Nasopharyngeal (NP) swab	Headache, Muscle Pain		26.5	SANSURE	POSITIVE
20214	2285	2021-04-20	Nasopharyngeal (NP) swab	No		29.1	SANSURE	POSITIVE
20214	2321	2021-04-21	Nasopharyngeal (NP) swab	No		23.5	SANSURE	POSITIVE
20214	2326	2021-04-21	Nasopharyngeal (NP) swab	Fever,Sore Throat,Cough,Muscle Pain		20.1	SANSURE	POSITIVE
20214	2519	2021-04-23	Nasopharyngeal (NP) swab	Fever, Sore throat, Cough		32.4	SANSURE	POSITIVE
20214	2553	2021-04-23	Nasopharyngeal (NP) swab	Fever		24.5	SANSURE	POSITIVE
20214	2567	2021-04-23	Nasopharyngeal (NP) swab	No		28.4	SANSURE	POSITIVE
20214	2591	2021-04-23	Nasopharyngeal (NP) swab	Fever, Cough		29.7	SANSURE	POSITIVE
20214	2624	2021-04-24	Nasopharyngeal (NP) swab	Fever, Muscle pain		22.7	SANSURE	POSITIVE
20214	2727	2021-04-25	Nasopharyngeal (NP) swab	Fever, Sore throat, Cough, Muscle pain		24.8	SANSURE	POSITIVE
20214	2728	2021-04-25	Nasopharyngeal (NP) swab	Sore throat, Muscle pain		29.1	SANSURE	POSITIVE
20214	2793	2021-04-26	Nasopharyngeal (NP) swab	No		25.7	SANSURE	POSITIVE
20214	2794	2021-04-26	Nasopharyngeal (NP) swab	No		29.6	SANSURE	POSITIVE
20214	2808	2021-04-26	Nasopharyngeal (NP) swab	Fever, Cough		12.1	SANSURE	POSITIVE
20214	2811	2021-04-26	Nasopharyngeal (NP) swab	Difficulty in breathing, Cough		23.2	SANSURE	POSITIVE
20214	3052	2021-04-28	Nasopharyngeal (NP) swab	fever, vomitting, cough		18.5	SANSURE	POSITIVE
20214	3112	2021-04-29	Nasopharyngeal (NP) swab	N/A		28.4	SANSURE	POSITIVE
20215	41	2021-05-01	Nasopharyngeal (NP) swab	NA		18.7	SANSURE	POSITIVE
20215	106	2021-05-02	Nasopharyngeal (NP) swab	Fever, Cough		17.1	SANSURE	POSITIVE
20215	256	2021-05-04	Nasopharyngeal (NP) swab	No		33.5	SANSURE	POSITIVE
20215	379	2021-05-05	Nasopharyngeal (NP) swab	No		31.6	SANSURE	POSITIVE
20215	562	2021-05-07	Nasopharyngeal (NP) swab	No		27.5	SANSURE	POSITIVE
20215	592	2021-05-07	Nasopharyngeal (NP) swab	fever, difficulty in breathing, sore throat, cough, muscle pain		33.7	SANSURE	POSITIVE
20215	724	2021-05-10	Nasopharyngeal (NP) swab	No		19.4	SANSURE	POSITIVE
20215	788	2021-05-11	Nasopharyngeal (NP) swab	Fever		24.4	SANSURE	POSITIVE
20215	789	2021-05-11	Nasopharyngeal (NP) swab	Headache,Muscle Pain,Chills		31.6	SANSURE	POSITIVE
20215	790	2021-05-11	Nasopharyngeal (NP) swab	Fever,Difficulty in Breathing,Headache,Loss of Taste or Smell,Cough,Muscle Pain		29	SANSURE	POSITIVE
20215	918	2021-05-17	Nasopharyngeal (NP) swab	No		31.1	SANSURE	POSITIVE
20215	1016	2021-05-17	Nasopharyngeal (NP) swab	NA		23.3	SANSURE	POSITIVE
20215	1618	2021-05-22	Nasopharyngeal (NP) swab	No		37.4	SANSURE	POSITIVE
20215	1701	2021-05-23	Nasopharyngeal (NP) swab	NA		32	SANSURE	POSITIVE
20215	1998	2021-05-26	Nasopharyngeal (NP) swab	No		35.2	SANSURE	POSITIVE
20215	2023	2021-05-26	Nasopharyngeal (NP) swab	Fever, Cough, Headache, Motion		33.3	SANSURE	POSITIVE
20216	1376	2021-06-17	Nasopharyngeal (NP) swab	Fever,Headahe,Nausea, Loss of Taste or Smell,Cough,Muscle Pain,Chills,Motion		32.2	SANSURE	POSITIVE
20216	1774	2021-06-22	Nasopharyngeal (NP) swab	No		35	SANSURE	POSITIVE
20216	2007	2021-06-24	Nasopharyngeal (NP) swab	No		29.7	SANSURE	POSITIVE
20216	2242	2021-06-28	Nasopharyngeal (NP) swab	No		26.4	SANSURE	POSITIVE
20217	897	2021-07-13	Nasopharyngeal (NP) swab	No		36.7	SANSURE	POSITIVE
20217	1473	2021-07-26	Nasopharyngeal (NP) swab	No		20	SANSURE	POSITIVE
20218	1378	2021-08-17	Nasopharyngeal (NP) swab	N/A		34	SANSURE	POSITIVE
20218	1455	2021-08-18	Nasopharyngeal (NP) swab	Fever,Cough		32.5	SANSURE	POSITIVE
20218	1546	2021-08-18	Nasopharyngeal (NP) swab	No		34.9	SANSURE	POSITIVE
20218	1570	2021-08-19	Nasopharyngeal (NP) swab	No		37.8	SANSURE	POSITIVE
20218	1641	2021-08-20	Nasopharyngeal (NP) swab	No		36.4	SANSURE	POSITIVE
20218	1752	2021-08-21	Nasopharyngeal (NP) swab	No		33.2	SANSURE	POSITIVE
20218	1978	2021-08-23	Nasopharyngeal (NP) swab	Headache, Nausea		34.2	SANSURE	POSITIVE
20217	1980	2021-08-31	Nasopharyngeal (NP) swab	No		35.2	SANSURE	POSITIVE
20219	1622	2021-09-17	Nasopharyngeal (NP) swab	Fever, Loss of taste or smell, Nausea		31.1	SANSURE	POSITIVE
20219	1902	2021-09-20	Nasopharyngeal (NP) swab	Fever, Cough		32	SANSURE	POSITIVE
20219	1912	2021-09-20	Nasopharyngeal (NP) swab	Fever, Loss of taste or smell, Headache, Muscle pain		25.3	SANSURE	POSITIVE
20219	1976	2021-09-20	Nasopharyngeal (NP) swab	No		35.4	SANSURE	POSITIVE
20219	2004	2021-09-21	Nasopharyngeal (NP) swab	No		24.6	SANSURE	POSITIVE
20219	2147	2021-09-22	Nasopharyngeal (NP) swab	No		34.3	SANSURE	POSITIVE
202110	859	2021-10-09	Nasopharyngeal (NP) swab	No		32	SANSURE	POSITIVE
202110	1705	2021-10-17	Nasopharyngeal (NP) swab	No		33	SANSURE	POSITIVE
202110	1715	2021-10-17	Nasopharyngeal (NP) swab	No		33	SANSURE	POSITIVE
202110	2043	2021-10-21	Nasopharyngeal (NP) swab	No		34	SANSURE	POSITIVE
202110	2046	2021-10-21	Nasopharyngeal (NP) swab	N/A		37	SANSURE	POSITIVE
202110	3112	2021-10-29	Nasopharyngeal (NP) swab	No		28.4	SANSURE	POSITIVE
202112	1909	2021-12-28	Nasopharyngeal (NP) swab	No		29.7	SANSURE	POSITIVE
202112	1988	2021-12-29	Nasopharyngeal (NP) swab	No		36	SANSURE	POSITIVE
202112	2074	2021-12-30	Nasopharyngeal (NP) swab	NA		32.5	SANSURE	POSITIVE
202112	2148	2021-12-31	Nasopharyngeal (NP) swab	NA		33.6	SANSURE	POSITIVE
202112	2149	2021-12-31	Nasopharyngeal (NP) swab	NA		34	SANSURE	POSITIVE
202012	2036	2020-12-30	Nasopharyngeal (NP) swab	Difficulty In Breathing, Cough	10.6	20.7	SANSURE	POSITIVE
20212	51	2021-02-16	Nasopharyngeal (NP) swab	Fever, Sore Throat, Cough	12.1	10.8	SANSURE	POSITIVE
202011	1450	2020-11-20	Nasopharyngeal (NP) swab	Fever, Headache	13	9.2	SANSURE	POSITIVE
563187		2020-06-07	Nasopharyngeal (NP) swab	Fever, Difficulty in Breathing/Shortness of Breath, Cough	13.07		SANSURE	POSITIVE
202011	755	2020-11-11	Nasopharyngeal (NP) swab	No	13.1	12.4	SANSURE	POSITIVE
20219	2326	2021-09-23	Nasopharyngeal (NP) swab	Difficulty In Breathing	13.1	9.8	SANSURE	POSITIVE
202012	1026	2020-12-15	Nasopharyngeal (NP) swab	No	13.2	11.2	SANSURE	POSITIVE
2250		2020-10-28	Nasopharyngeal (NP) swab	Asymptomatic	13.3	11.5	SANSURE	POSITIVE
20213	3266	2021-03-31	Nasopharyngeal (NP) swab	Fever, Cough, Mmuscle pain, Chills	13.4	11	SANSURE	POSITIVE
20212	1467	2021-02-16	Nasopharyngeal (NP) swab	No	13.6	11.4	SANSURE	POSITIVE
20214	1454	2021-04-13	Nasopharyngeal (NP) swab	NA	13.8	11.4	SANSURE	POSITIVE
202011	1650	2020-11-23	Nasopharyngeal (NP) swab	Headache, Nausea, Sore Throat, Cough, Muscle Pain	13.9	12.7	SANSURE	POSITIVE
565109		2020-06-10	Nasopharyngeal (NP) swab	Asymptomatic	13.96		SANSURE	POSITIVE
565109		2020-06-10	Nasopharyngeal (NP) swab	Asymptomatic	13.96		SANSURE	POSITIVE
202011	1702	2020-11-24	Nasopharyngeal (NP) swab	No	14.2	12.8	SANSURE	POSITIVE
20214	2114	2021-04-19	Nasopharyngeal (NP) swab	No	14.2	9.9	SANSURE	POSITIVE
20213	1587	2021-03-16	Nasopharyngeal (NP) swab	No	14.5	13.7	SANSURE	POSITIVE
20213	1587	2021-03-16	Nasopharyngeal (NP) swab	No	14.5	13.7	SANSURE	POSITIVE
20214	3016	2021-04-28	Nasopharyngeal (NP) swab	fever, cough	14.5	10.8	SANSURE	POSITIVE
565237		2020-06-10	Nasopharyngeal (NP) swab	Fever, Cough, Muscle Pain, Flu/Runny nose	15.18		SANSURE	POSITIVE
20213	1279	2021-03-13	Nasopharyngeal (NP) swab	Nausea,Sore Throat	15.2	10.5	SANSURE	POSITIVE
566900		2020-06-13	Nasopharyngeal (NP) swab	NA	15.33		SANSURE	POSITIVE
202012	1999	2020-12-30	Nasopharyngeal (NP) swab	Fever, Headache,	15.5	13	SANSURE	POSITIVE
20213	1999	2021-03-19	Nasopharyngeal (NP) swab	N/A	15.5	13	SANSURE	POSITIVE
20214	2861	2021-04-26	Nasopharyngeal (NP) swab	cough	15.5	12.9	SANSURE	POSITIVE
202012	486	2020-12-08	Nasopharyngeal (NP) swab	No	15.6	13	SANSURE	POSITIVE
20214	1479	2021-04-13	Nasopharyngeal (NP) swab	No	15.6	14.4	SANSURE	POSITIVE
20213	1590	2021-03-16	Nasopharyngeal (NP) swab		15.7	14	SANSURE	POSITIVE
20213	1836	2021-03-18	Nasopharyngeal (NP) swab	fever, headache, sore throat, cough, muscle pain	15.9	11.2	SANSURE	POSITIVE
534		2020-10-07	Nasopharyngeal (NP) swab	Fever, Headache, Sore Throat	15.9	13.5	SANSURE	POSITIVE
20214	3017	2021-04-28	Nasopharyngeal (NP) swab	fever	16	12.7	SANSURE	POSITIVE
20213	606	2021-03-06	Nasopharyngeal (NP) swab	Fever, Sore throat, Muscle pain, Headcahe, Vomiting	16.1	14.2	SANSURE	POSITIVE
20213	1731	2021-03-17	Nasopharyngeal (NP) swab	Fever,Sore Throat, Cough	16.1	13.5	SANSURE	POSITIVE
20214	1751	2021-04-15	Nasopharyngeal (NP) swab	Fever, Sore throat, Cough, Loss of taste or smell, Difficulty in breathing	16.1	13.8	SANSURE	POSITIVE
202110	737	2021-10-08	Nasopharyngeal (NP) swab	Fever, Cough, Muscle pain, Chills	16.2	13.2	SANSURE	POSITIVE
20213	1162	2021-03-11	Nasopharyngeal (NP) swab	Fever, Cough, Sore throat, Difficulty in breathing, Headcahe	16.3	14	SANSURE	POSITIVE
20212	1575	2021-02-17	Nasopharyngeal (NP) swab	No	16.4	15.4	SANSURE	POSITIVE
202110	762	2021-10-08	Nasopharyngeal (NP) swab	No	16.4	14.3	SANSURE	POSITIVE
20213	1855	2021-03-18	Nasopharyngeal (NP) swab	difficulty in breathing	16.5	12.8	SANSURE	POSITIVE
20211	217	2021-01-04	Nasopharyngeal (NP) swab	Fever, Difficulty in breathing, Cough	16.8	13.7	SANSURE	POSITIVE
20219	972	2021-09-10	Nasopharyngeal (NP) swab	Fever, Cough	16.8	15.2	SANSURE	POSITIVE
566012		2020-06-11	Nasopharyngeal (NP) swab	Fever	16.8		SANSURE	POSITIVE
566012		2020-06-11	Nasopharyngeal (NP) swab	Fever	16.8		SANSURE	POSITIVE
563213		2020-06-07	Nasopharyngeal (NP) swab	Fever	16.84	14.03	SANSURE	POSITIVE
202011	1295	2020-11-18	Nasopharyngeal (NP) swab	Fever, Nausea, Cough	16.9	14.6	SANSURE	POSITIVE
20213	3035	2021-03-30	Nasopharyngeal (NP) swab	Fever, Muscle pain, Headache	16.9	13.6	SANSURE	POSITIVE
20214	2541	2021-04-23	Nasopharyngeal (NP) swab	Fever, Cough	17	14.8	SANSURE	POSITIVE
20215	385	2021-05-05	Nasopharyngeal (NP) swab	Fever, Cough	17	15.6	SANSURE	POSITIVE
202011	1206	2020-11-17	Nasopharyngeal (NP) swab	No	17.1	15.6	SANSURE	POSITIVE
20214	1103	2021-04-09	Nasopharyngeal (NP) swab	Fever	17.1	12.8	SANSURE	POSITIVE
202011	1896	2020-11-26	Nasopharyngeal (NP) swab	Difficulty in Breathing,	17.2	16.6	SANSURE	POSITIVE
20213	609	2021-03-06	Nasopharyngeal (NP) swab	Fever, Cough, Difficulty in breahing, Muscle pain	17.2	15.4	SANSURE	POSITIVE
565018		2020-06-10	Nasopharyngeal (NP) swab	Fever, Cough, Flu/Runny nose, Chest Pain	17.25		SANSURE	POSITIVE
565018		2020-06-10	Nasopharyngeal (NP) swab	Fever, Cough, Flu/Runny nose, Chest Pain	17.25		SANSURE	POSITIVE
20214	1797	2021-04-16	Nasopharyngeal (NP) swab	Fever, Sore throat, Cough, Headache	17.6	14.7	SANSURE	POSITIVE
20219	865	2021-09-09	Nasopharyngeal (NP) swab	Fever, Cough, Muscle pain, Headache	17.7	15.3	SANSURE	POSITIVE
20215	510	2021-05-06	Nasopharyngeal (NP) swab	Fever	17.8	15.6	SANSURE	POSITIVE
202011	1126	2020-11-16	Nasopharyngeal (NP) swab	No	17.9	14	SANSURE	POSITIVE
20214	1642	2021-04-14	Nasopharyngeal (NP) swab	Headache,Muscle Pain	17.9	14.8	SANSURE	POSITIVE
20215	454	2021-05-06	Nasopharyngeal (NP) swab	Fever,Nausea,Vomiting,Cough	18	14.4	SANSURE	POSITIVE
563250		2020-06-08	Nasopharyngeal (NP) swab	Fever, Cough	18.06		SANSURE	POSITIVE
20213	1594	2021-03-16	Nasopharyngeal (NP) swab	nausea, cough	18.1	17.4	SANSURE	POSITIVE
20214	1894	2021-04-17	Nasopharyngeal (NP) swab	N/A	18.1	15.4	SANSURE	POSITIVE
20215	1394	2021-05-20	Nasopharyngeal (NP) swab	No	18.1	14.7	SANSURE	POSITIVE
20217	715	2021-07-10	Nasopharyngeal (NP) swab	Fever	18.1	16.1	SANSURE	POSITIVE
202012	357	2020-12-05	Nasopharyngeal (NP) swab	Difficulty in breathing	18.2	16.5	SANSURE	POSITIVE
20211	16	2021-01-01	Nasopharyngeal (NP) swab	Fever, Cough	18.2	15.4	SANSURE	POSITIVE
20211	1999	2021-01-30	Nasopharyngeal (NP) swab	NA	18.2	15.1	SANSURE	POSITIVE
20215	1134	2021-05-18	Nasopharyngeal (NP) swab	No	18.2	13.8	SANSURE	POSITIVE
20219	983	2021-09-10	Nasopharyngeal (NP) swab	Fever	18.2	17.1	SANSURE	POSITIVE
562622		2020-06-06	Nasopharyngeal (NP) swab	NA	18.27		SANSURE	POSITIVE
565912		2020-06-11	Nasopharyngeal (NP) swab	Fever, Cough	18.29		SANSURE	POSITIVE
20214	3093	2021-04-29	Nasopharyngeal (NP) swab	Cough	18.3	15.6	SANSURE	POSITIVE
202012	1721	2020-12-26	Nasopharyngeal (NP) swab	Fever, Difficulty in breathing, Muscle pain	18.4	15.2	SANSURE	POSITIVE
20213	1843	2021-03-18	Nasopharyngeal (NP) swab	sore throat, nausea, muscle pain, motion	18.4	16	SANSURE	POSITIVE
20214	1580	2021-04-14	Nasopharyngeal (NP) swab	Fever,Head Ache,Nausea,Sore Throat,Loss of Taste or Smell,Cough	18.4	22.1	SANSURE	POSITIVE
562604		2020-06-06	Nasopharyngeal (NP) swab	Difficulty in Breathing/Shortness of Breath, Cough	18.41	15.9	SANSURE	POSITIVE
577642		2020-07-08	Nasopharyngeal (NP) swab	NA	18.45		SANSURE	POSITIVE
20215	139	2021-05-03	Nasopharyngeal (NP) swab	Fever, Cough	18.5	15.7	SANSURE	POSITIVE
20215	433	2021-05-06	Nasopharyngeal (NP) swab	Fever,Difficulty In Breathing	18.5	14.4	SANSURE	POSITIVE
202011	2197	2020-11-30	Nasopharyngeal (NP) swab	No	18.6	14.3	SANSURE	POSITIVE
20213	969	2021-03-10	Nasopharyngeal (NP) swab	fever, headache, sore throat, cough, muscle pain, chills	18.6	17.9	SANSURE	POSITIVE
20213	1834	2021-03-18	Nasopharyngeal (NP) swab	headache, fever, sore throat, cough, loss of taste or smell, muscle pain, chills	18.6	15.6	SANSURE	POSITIVE
20219	861	2021-09-09	Nasopharyngeal (NP) swab	No	18.6	17.2	SANSURE	POSITIVE
20219	1431	2021-09-15	Nasopharyngeal (NP) swab	No	18.6	14.9	SANSURE	POSITIVE
20214	2115	2021-04-19	Nasopharyngeal (NP) swab	Fever,Headache,Nausea,Muscle Pain	18.7	15.7	SANSURE	POSITIVE
20219	947	2021-09-10	Nasopharyngeal (NP) swab	Fever	18.7	15.6	SANSURE	POSITIVE
20213	1947	2021-03-19	Nasopharyngeal (NP) swab	Headache,Muscle Pain,Cough	18.8	16.6	SANSURE	POSITIVE
20214	3163	2021-04-30	Nasopharyngeal (NP) swab	No	18.8	15.4	SANSURE	POSITIVE
566964		2020-06-13	Nasopharyngeal (NP) swab	NA	18.98		SANSURE	POSITIVE
202011	1769	2020-11-24	Nasopharyngeal (NP) swab	No	19	17.9	SANSURE	POSITIVE
202011	2153	2020-11-30	Nasopharyngeal (NP) swab	No	19	17.3	SANSURE	POSITIVE
20211	323	2021-01-06	Nasopharyngeal (NP) swab	Fever, Difficulty in breathing, Loss of taste or smell, Cough	19	15.8	SANSURE	POSITIVE
20213	1480	2021-03-15	Nasopharyngeal (NP) swab	No	19	14.7	SANSURE	POSITIVE
20213	2930	2021-03-29	Nasopharyngeal (NP) swab	No	19	16.1	SANSURE	POSITIVE
562853		2020-06-07	Nasopharyngeal (NP) swab	Fever	19.09	15.92	SANSURE	POSITIVE
20212	593	2021-02-08	Nasopharyngeal (NP) swab	fever, difficulty in breathing, cough	19.2	17.2	SANSURE	POSITIVE
20214	1709	2021-04-15	Nasopharyngeal (NP) swab	Fever, Nausea	19.2	16.4	SANSURE	POSITIVE
202011	58	2020-11-02	Nasopharyngeal (NP) swab	Fever, Difficulty Breahing	19.3	17.6	SANSURE	POSITIVE
20213	1811	2021-03-17	Nasopharyngeal (NP) swab	fever, cough, Muscle pain	19.3	17	SANSURE	POSITIVE
20214	1156	2021-04-10	Nasopharyngeal (NP) swab	No	19.3	17	SANSURE	POSITIVE
20214	1481	2021-04-13	Nasopharyngeal (NP) swab	No	19.3	17.4	SANSURE	POSITIVE
20214	2448	2021-04-22	Nasopharyngeal (NP) swab	Fever	19.3	15.4	SANSURE	POSITIVE
20214	2443	2021-04-22	Nasopharyngeal (NP) swab	Fever, Cough	19.4	16.4	SANSURE	POSITIVE
20214	2443	2021-04-22	Nasopharyngeal (NP) swab	Fever, Cough	19.4	16.4	SANSURE	POSITIVE
562761		2020-06-06	Nasopharyngeal (NP) swab	Asymptomatic	19.57		SANSURE	POSITIVE
202011	308	2020-11-05	Nasopharyngeal (NP) swab	No	19.7	17.6	SANSURE	POSITIVE
20216	2038	2021-06-24	Nasopharyngeal (NP) swab	No	19.7	19.5	SANSURE	POSITIVE
20217	968	2021-07-14	Nasopharyngeal (NP) swab	Fever,Headache, Loss of Taste or Smell,CoughMuscle Pain,Chills,Motion	19.8	16	SANSURE	POSITIVE
20214	1500	2021-04-13	Nasopharyngeal (NP) swab	Cough,Muscle Pain	19.9	23.2	SANSURE	POSITIVE
20219	1623	2021-09-17	Nasopharyngeal (NP) swab	Fever, Cough	19.9	18.4	SANSURE	POSITIVE
562780		2020-06-06	Nasopharyngeal (NP) swab	Asymptomatic	19.99		SANSURE	POSITIVE
563221		2020-06-07	Nasopharyngeal (NP) swab	Asymptomatic	20.02		SANSURE	POSITIVE
202012	253	2020-12-04	Nasopharyngeal (NP) swab	Difficulty in breathing, loss of taste or smell	20.1	16	SANSURE	POSITIVE
202011	879	2020-11-13	Nasopharyngeal (NP) swab	Sore Throat	20.2	16.3	SANSURE	POSITIVE
202011	2128	2020-11-29	Nasopharyngeal (NP) swab	No	20.2	16.2	SANSURE	POSITIVE
20213	2251	2021-03-22	Nasopharyngeal (NP) swab	NA	20.2	15.4	SANSURE	POSITIVE
20214	3113	2021-04-29	Nasopharyngeal (NP) swab	N/A	20.2	18.5	SANSURE	POSITIVE
1080		2020-08-15	Nasopharyngeal (NP) swab	Asymptomatic	20.3	16.2	SANSURE	POSITIVE
20213	887	2021-03-09	Nasopharyngeal (NP) swab	No	20.4	19.3	SANSURE	POSITIVE
20215	443	2021-05-06	Nasopharyngeal (NP) swab	Fever	20.4	15.5	SANSURE	POSITIVE
20215	636	2021-05-08	Nasopharyngeal (NP) swab	Fever,Headache,Sore Throat,Cough	20.4	18.8	SANSURE	POSITIVE
202012	1226	2020-12-18	Nasopharyngeal (NP) swab	No	20.6	22.8	SANSURE	POSITIVE
563137		2020-06-08	Nasopharyngeal (NP) swab	Fever	20.75		SANSURE	POSITIVE
20214	1676	2021-04-15	Nasopharyngeal (NP) swab	Fever, Sore throat, Cough	20.8	17.6	SANSURE	POSITIVE
20214	2458	2021-04-22	Nasopharyngeal (NP) swab	No	20.8	15.7	SANSURE	POSITIVE
20214	2458	2021-04-22	Nasopharyngeal (NP) swab	No	20.8	15.7	SANSURE	POSITIVE
20218	2121	2021-08-24	Nasopharyngeal (NP) swab	No	20.8	18.4	SANSURE	POSITIVE
202110	1923	2021-10-21	Nasopharyngeal (NP) swab	Fever	20.9	17.7	SANSURE	POSITIVE
202012	692	2020-12-10	Oropharyngeal (OP) swab	Difficulty in breathing	21	20.8	SANSURE	POSITIVE
20213	3192	2021-03-31	Nasopharyngeal (NP) swab	Fever, Difficulty in breathing, Muscle pain, Headache	21.1	18.3	SANSURE	POSITIVE
202011	777	2020-11-11	Nasopharyngeal (NP) swab	Fever,Difficulty in breathing, cough, muscle pain, loss of taste or smell	21.3	19.5	SANSURE	POSITIVE
20211	880	2021-01-14	Nasopharyngeal (NP) swab	Fever, Sore throat, Cough, Difficulty in breathing	21.3	20	SANSURE	POSITIVE
20215	2199	2021-05-27	Nasopharyngeal (NP) swab	Fever	21.3	18.3	SANSURE	POSITIVE
2352		2020-10-31	Nasopharyngeal (NP) swab	Asymptomatic	21.3	19.6	SANSURE	POSITIVE
563615		2020-06-08	Nasopharyngeal (NP) swab	Fever, Cough	21.35		SANSURE	POSITIVE
20214	19	2021-04-01	Nasopharyngeal (NP) swab	Fever, Cough, Muscle pain, Headache, Nausea, Pneumonia, Chills, Vomiting	21.5	18.5	SANSURE	POSITIVE
20214	1523	2021-04-13	Nasopharyngeal (NP) swab	NA	21.5	26	SANSURE	POSITIVE
20214	1624	2021-04-14	Nasopharyngeal (NP) swab	No	21.5	18.8	SANSURE	POSITIVE
20214	1798	2021-04-16	Nasopharyngeal (NP) swab	Fever, Muscle pain	21.5	18.1	SANSURE	POSITIVE
20214	1901	2021-04-17	Nasopharyngeal (NP) swab	Muscle pain	21.5	22.5	SANSURE	POSITIVE
2330		2020-10-30	Nasopharyngeal (NP) swab	Asymptomatic	21.5	20.6	SANSURE	POSITIVE
20214	1505	2021-04-13	Nasopharyngeal (NP) swab	No	21.6	19.1	SANSURE	POSITIVE
20214	2006	2021-04-18	Nasopharyngeal (NP) swab	NA	21.6	18.7	SANSURE	POSITIVE
20214	3074	2021-04-29	Nasopharyngeal (NP) swab	fever	21.6	20.5	SANSURE	POSITIVE
20214	2617	2021-04-24	Nasopharyngeal (NP) swab	Cough	21.7	19.6	SANSURE	POSITIVE
20214	2617	2021-04-24	Nasopharyngeal (NP) swab	Cough, Chills	21.7	19.6	SANSURE	POSITIVE
20217	967	2021-07-14	Nasopharyngeal (NP) swab	Fever,Headache,Nausea, Loss of Taste or Smell, Pneumonia, Vomiting,CoughMuscle Pain,Chills,Motion	21.7	18.1	SANSURE	POSITIVE
20212	45	2021-02-01	Nasopharyngeal (NP) swab	fever, difficulty in breathing	21.8	18.4	SANSURE	POSITIVE
20212	680	2021-02-09	Nasopharyngeal (NP) swab	No	21.9	20	SANSURE	POSITIVE
20214	102	2021-04-01	Nasopharyngeal (NP) swab	N/A	22	20.6	SANSURE	POSITIVE
20215	342	2021-05-05	Nasopharyngeal (NP) swab	Fever, Sore throat, Cough, Muscle pain, Headache,Nausea	22	19.8	SANSURE	POSITIVE
20214	1639	2021-04-14	Nasopharyngeal (NP) swab	Fever,Headache,Sore Throat,Loss of Taste or Smell,Cough,Chills	22.1	19.4	SANSURE	POSITIVE
562854		2020-06-07	Nasopharyngeal (NP) swab	Headache	22.16	18.15	SANSURE	POSITIVE
563606		2020-06-08	Nasopharyngeal (NP) swab	Fever, Difficulty in Breathing/Shortness of Breath, Cough	22.2		SANSURE	POSITIVE
563606		2020-06-11	Nasopharyngeal (NP) swab	Fever, Difficulty in Breathing/Shortness of Breath, Cough	22.2		SANSURE	POSITIVE
20211	968	2021-01-15	Nasopharyngeal (NP) swab	Vomiting	22.3	19.1	SANSURE	POSITIVE
562537		2020-06-06	Nasopharyngeal (NP) swab	Asymptomatic	22.33		SANSURE	POSITIVE
202011	910	2020-11-12	Nasopharyngeal (NP) swab	Fever, Sore Throat	22.4	20	SANSURE	POSITIVE
202012	1326	2020-12-19	Oropharyngeal (OP) swab	No	22.4	25	SANSURE	POSITIVE
1512		2020-09-16	Nasopharyngeal (NP) swab	Sore Throat, Cough	22.4	20.6	SANSURE	POSITIVE
2251		2020-10-28	Nasopharyngeal (NP) swab	Asymptomatic	22.4	19.8	SANSURE	POSITIVE
20213	1837	2021-03-18	Nasopharyngeal (NP) swab	fever, sore throat, cough, muscle pain	22.5	18.4	SANSURE	POSITIVE
20214	3114	2021-04-29	Nasopharyngeal (NP) swab	Headache,Muscle Pain	22.5	20.6	SANSURE	POSITIVE
20218	766	2021-08-10	Nasopharyngeal (NP) swab	NA	22.5	21.4	SANSURE	POSITIVE
562856		2020-06-07	Nasopharyngeal (NP) swab	Cough	22.55		SANSURE	POSITIVE
20213	1502	2021-03-15	Nasopharyngeal (NP) swab	No	22.6	19.9	SANSURE	POSITIVE
563331		2020-06-08	Nasopharyngeal (NP) swab	Asymptomatic	22.64	17.4	SANSURE	POSITIVE
20213	831	2021-03-09	Nasopharyngeal (NP) swab	No	22.7	20.6	SANSURE	POSITIVE
20215	104	2021-05-02	Nasopharyngeal (NP) swab	Fever	22.7	19.8	SANSURE	POSITIVE
20219	870	2021-09-09	Nasopharyngeal (NP) swab	Cough, Nausea	22.7	20.3	SANSURE	POSITIVE
202112	527	2021-12-27	Nasopharyngeal (NP) swab	No	22.7	17.9	SANSURE	POSITIVE
578579		2020-07-10	Nasopharyngeal (NP) swab	NA	22.77		SANSURE	POSITIVE
20213	419	2021-03-04	Nasopharyngeal (NP) swab	No	22.8	23.1	SANSURE	POSITIVE
565658		2020-06-11	Nasopharyngeal (NP) swab	Asymptomatic	22.83		SANSURE	POSITIVE
565658		2020-06-11	Nasopharyngeal (NP) swab	Asymptomatic	22.83		SANSURE	POSITIVE
565658		2020-06-11	Nasopharyngeal (NP) swab	Asymptomatic	22.83		SANSURE	POSITIVE
565658		2020-06-11	Nasopharyngeal (NP) swab	NA	22.83		SANSURE	POSITIVE
202011	1514	2020-11-20	Nasopharyngeal (NP) swab	Fever, Nausea, Cough	22.9	17.1	SANSURE	POSITIVE
20214	1180	2021-04-10	Nasopharyngeal (NP) swab	No	22.9	19.6	SANSURE	POSITIVE
20214	1677	2021-04-15	Nasopharyngeal (NP) swab	Fever, Loss of taste or smell, Muscle pain, Chills	22.9	19.1	SANSURE	POSITIVE
2006		2020-10-26	Nasopharyngeal (NP) swab	Asymptomatic	22.9	20.4	SANSURE	POSITIVE
568447		2020-06-16	Nasopharyngeal (NP) swab	Asymptomatic	22.92		SANSURE	POSITIVE
20219	868	2021-09-09	Nasopharyngeal (NP) swab	Fever, Cough, Motion	23	25.4	SANSURE	POSITIVE
202110	1899	2021-10-18	Nasopharyngeal (NP) swab	No	23	17.7	SANSURE	POSITIVE
20213	1501	2021-03-15	Nasopharyngeal (NP) swab	No	23.1	20.8	SANSURE	POSITIVE
654		2020-10-08	Nasopharyngeal (NP) swab	Asymptomatic	23.1	22.8	SANSURE	POSITIVE
2093		2020-10-27	Nasopharyngeal (NP) swab	Asymptomatic	23.1	21.5	SANSURE	POSITIVE
20214	1131	2021-04-10	Nasopharyngeal (NP) swab	No	23.2	19.3	SANSURE	POSITIVE
20215	2117	2021-05-27	Nasopharyngeal (NP) swab	No	23.2	20.9	SANSURE	POSITIVE
567107		2020-06-15	Nasopharyngeal (NP) swab	Fever, Chest Pain	23.27		SANSURE	POSITIVE
20213	1473	2021-03-15	Nasopharyngeal (NP) swab	No	23.3	20.2	SANSURE	POSITIVE
20213	1880	2021-03-16	Nasopharyngeal (NP) swab	Difficulty In Breathing,Cough	23.3	19.5	SANSURE	POSITIVE
20218	2073	2021-08-24	Nasopharyngeal (NP) swab	No	23.3	20.4	SANSURE	POSITIVE
562769		2020-06-06	Nasopharyngeal (NP) swab	Asymptomatic	23.32		SANSURE	POSITIVE
202012	217	2020-12-03	Oropharyngeal (OP) swab	Fever, cough ,chills	23.4	22	SANSURE	POSITIVE
20219	1129	2021-09-12	Nasopharyngeal (NP) swab	Fever, Cough, Headache	23.4	27.6	SANSURE	POSITIVE
20213	1849	2021-03-18	Nasopharyngeal (NP) swab	fever, difficulty in breathing, headache, sore throat, cough, muscle pain	23.5	19.7	SANSURE	POSITIVE
20214	1811	2021-04-16	Nasopharyngeal (NP) swab	No	23.5	19.5	SANSURE	POSITIVE
202011	1022	2020-11-14	Nasopharyngeal (NP) swab	Fever, Sore Throat,Cough	23.6	23.2	SANSURE	POSITIVE
20212	747	2021-02-09	Nasopharyngeal (NP) swab	NA	23.6	20.9	SANSURE	POSITIVE
20214	162	2021-04-02	Nasopharyngeal (NP) swab	Fever,Sore Throat,Cough,Muscle Pain,Chills	23.6	19.3	SANSURE	POSITIVE
20214	3095	2021-04-29	Nasopharyngeal (NP) swab	Fever,Sore Throat,Cough,Muscle Pain	23.6	20.2	SANSURE	POSITIVE
563533		2020-06-08	Nasopharyngeal (NP) swab	NA	23.79	20.07	SANSURE	POSITIVE
202012	437	2020-12-07	Nasopharyngeal (NP) swab	No	23.9	22	SANSURE	POSITIVE
20214	2523	2021-04-23	Nasopharyngeal (NP) swab	Fever, Sore throat, Cough	23.9	21.1	SANSURE	POSITIVE
20214	2988	2021-04-28	Nasopharyngeal (NP) swab	Na	23.9	20.4	SANSURE	POSITIVE
20214	2726	2021-04-25	Nasopharyngeal (NP) swab	Fever, Cough, Sore throat, Muscle pain, Headcahe	24	22.4	SANSURE	POSITIVE
20219	2917	2021-09-29	Nasopharyngeal (NP) swab	Fever	24	21.6	SANSURE	POSITIVE
202012	1373	2020-12-21	Oropharyngeal (OP) swab	No	24.1	22.6	SANSURE	POSITIVE
20213	1386	2021-03-14	Nasopharyngeal (NP) swab	No	24.1	21.2	SANSURE	POSITIVE
566988		2020-06-13	Nasopharyngeal (NP) swab	NA	24.2		SANSURE	POSITIVE
562723		2020-06-07	Nasopharyngeal (NP) swab	Fever	24.29		SANSURE	POSITIVE
20211	2074	2021-01-31	Nasopharyngeal (NP) swab	Fever, Difficulty in breathing, Cough, Muscle pain	24.3	22	SANSURE	POSITIVE
20213	1829	2021-03-17	Nasopharyngeal (NP) swab	fever, cough	24.3	21.6	SANSURE	POSITIVE
20214	190	2021-04-02	Nasopharyngeal (NP) swab	No	24.3	20.8	SANSURE	POSITIVE
20215	1281	2021-05-19	Nasopharyngeal (NP) swab	No	24.3	27.5	SANSURE	POSITIVE
202110	2018	2021-10-19	Nasopharyngeal (NP) swab	N/A	24.3	19.7	SANSURE	POSITIVE
202011	1285	2020-11-18	Nasopharyngeal (NP) swab	Fever, Difficulty in Breathing, Sore Throat, Cough, Muscle Pain	24.4	21.9	SANSURE	POSITIVE
20217	1412	2021-07-24	Nasopharyngeal (NP) swab	Fever,Cough,Muscle Pain,Chills	24.4	22.1	SANSURE	POSITIVE
562616		2020-06-06	Nasopharyngeal (NP) swab	NA	24.44		SANSURE	POSITIVE
20211	1389	2021-01-21	Nasopharyngeal (NP) swab	Cough	24.5	26.7	SANSURE	POSITIVE
20215	737	2021-05-10	Nasopharyngeal (NP) swab	Loss of Taste or Smell, Cough,Muscle Pain	24.5	22.2	SANSURE	POSITIVE
562706		2020-06-07	Nasopharyngeal (NP) swab	Fever	24.57		SANSURE	POSITIVE
562623		2020-06-06	Nasopharyngeal (NP) swab	Asymptomatic	24.59		SANSURE	POSITIVE
20212	2060	2021-02-22	Nasopharyngeal (NP) swab	No	24.6	22	SANSURE	POSITIVE
20214	1495	2021-04-13	Nasopharyngeal (NP) swab	Fever, Sore throat, Cough, Muscle pain, Motion	24.6	22.4	SANSURE	POSITIVE
20215	13	2021-05-01	Nasopharyngeal (NP) swab	Difficulty in breathing	24.6	22.6	SANSURE	POSITIVE
565639		2020-06-11	Nasopharyngeal (NP) swab	Asymptomatic	24.62		SANSURE	POSITIVE
565639		2020-06-11	Nasopharyngeal (NP) swab	NA	24.62		SANSURE	POSITIVE
565639		2020-06-11	Nasopharyngeal (NP) swab	NA	24.62		SANSURE	POSITIVE
563605		2020-06-08	Nasopharyngeal (NP) swab	Fever	24.64		SANSURE	POSITIVE
20214	2565	2021-04-23	Nasopharyngeal (NP) swab	No	24.7	22	SANSURE	POSITIVE
20214	2827	2021-04-26	Nasopharyngeal (NP) swab	fever, difficulty in breathing, sore throat, nausea, cough, muscle pain, chills, motion	24.8	21.6	SANSURE	POSITIVE
20217	1775	2021-08-28	Nasopharyngeal (NP) swab	Fever,Headache,Vomiting,Cough,Muscle Pain	24.8	23.1	SANSURE	POSITIVE
202011	822	2020-11-12	Nasopharyngeal (NP) swab	No	24.9	23.4	SANSURE	POSITIVE
20214	2087	2021-04-19	Nasopharyngeal (NP) swab	No	24.9	21.8	SANSURE	POSITIVE
565917		2020-06-11	Nasopharyngeal (NP) swab	Asymptomatic	24.94		SANSURE	POSITIVE
563217		2020-06-07	Nasopharyngeal (NP) swab	Fever	24.97		SANSURE	POSITIVE
20213	1751	2021-03-17	Nasopharyngeal (NP) swab	Fever, Hea,Nausea,Sore Throat,Loss of Taste or Smell,Cough, Muscle Pain	25	22.5	SANSURE	POSITIVE
20219	1903	2021-09-20	Nasopharyngeal (NP) swab	Fever, Cough	25	25	SANSURE	POSITIVE
202012	188	2020-12-03	Nasopharyngeal (NP) swab	Fever, cough	25.1	21.8	SANSURE	POSITIVE
20213	3019	2021-03-30	Nasopharyngeal (NP) swab	Cough, Muscle pain, Headache	25.1	22	SANSURE	POSITIVE
563522		2020-06-08	Nasopharyngeal (NP) swab	NA	25.11		SANSURE	POSITIVE
568520		2020-06-16	Nasopharyngeal (NP) swab	NA	25.11		SANSURE	POSITIVE
568520		2020-06-16	Nasopharyngeal (NP) swab	Asymptomatic	25.11		SANSURE	POSITIVE
20214	1657	2021-04-14	Nasopharyngeal (NP) swab	NA	25.2	23.2	SANSURE	POSITIVE
20219	936	2021-09-10	Nasopharyngeal (NP) swab	Fever	25.4	23.1	SANSURE	POSITIVE
202011	1703	2020-11-24	Nasopharyngeal (NP) swab	No	25.5	19.1	SANSURE	POSITIVE
20213	2118	2021-03-20	Nasopharyngeal (NP) swab	NA	25.6	21.8	SANSURE	POSITIVE
20219	933	2021-09-10	Nasopharyngeal (NP) swab	NA	25.6	24.6	SANSURE	POSITIVE
562781		2020-06-06	Nasopharyngeal (NP) swab	Asymptomatic	25.69		SANSURE	POSITIVE
20219	1208	2021-09-13	Nasopharyngeal (NP) swab	Fever, Cough, Loss of taste or smell, Motion	25.7	28.7	SANSURE	POSITIVE
20217	1191	2021-07-17	Nasopharyngeal (NP) swab	Fever,Difficulty In Breathing	25.8	22.9	SANSURE	POSITIVE
20218	353	2021-08-04	Nasopharyngeal (NP) swab	fever, difficulty in breathing, sore throat, vomitting, cough, chills	25.8	24.2	SANSURE	POSITIVE
565915		2020-06-11	Nasopharyngeal (NP) swab	Asymptomatic	25.84		SANSURE	POSITIVE
202012	800	2020-12-11	Nasopharyngeal (NP) swab	Fever, difficulty in breathing, muscle pain, headache, cough, nausea, vomiting	26	22.9	SANSURE	POSITIVE
20213	1844	2021-03-18	Nasopharyngeal (NP) swab	No	26	24.4	SANSURE	POSITIVE
2096		2020-06-26	Nasopharyngeal (NP) swab	Asymptomatic	26	25.3	SANSURE	POSITIVE
563251		2020-06-08	Nasopharyngeal (NP) swab	Asymptomatic	26.06		SANSURE	POSITIVE
20213	20	2021-03-01	Nasopharyngeal (NP) swab	No	26.1	22.2	SANSURE	POSITIVE
20213	1089	2021-03-11	Nasopharyngeal (NP) swab	No	26.1	22.2	SANSURE	POSITIVE
20214	1909	2021-04-17	Nasopharyngeal (NP) swab	No	26.1	23.4	SANSURE	POSITIVE
20215	105	2021-05-02	Nasopharyngeal (NP) swab	Fever	26.1	22.1	SANSURE	POSITIVE
20217	1814	2021-07-29	Nasopharyngeal (NP) swab	Fever,Difficulty in Breathing,Headache,Loss of Taste or Smell,Cough	26.1	24.1	SANSURE	POSITIVE
561955		2020-06-05	Nasopharyngeal (NP) swab	Asymptomatic	26.14	15.9	SANSURE	POSITIVE
20212	637	2021-02-08	Nasopharyngeal (NP) swab	No	26.2	22.8	SANSURE	POSITIVE
20212	1126	2021-02-13	Nasopharyngeal (NP) swab	No	26.3	23.1	SANSURE	POSITIVE
20219	503	2021-09-06	Nasopharyngeal (NP) swab	Fever, Cough, Muscle pain	26.4	23.9	SANSURE	POSITIVE
20214	2875	2021-04-27	Nasopharyngeal (NP) swab	fever, sore throat, cough	26.5	23.9	SANSURE	POSITIVE
2329		2020-10-30	Nasopharyngeal (NP) swab	Asymptomatic	26.5	25	SANSURE	POSITIVE
558982		2020-05-31	Nasopharyngeal (NP) swab	Asymptomatic	26.55		SANSURE	POSITIVE
20213	1795	2021-03-17	Nasopharyngeal (NP) swab	cough	26.7	24.5	SANSURE	POSITIVE
20213	1835	2021-03-18	Nasopharyngeal (NP) swab	fever, difficulty in breathing, sore throat, cough, muscle pain	26.7	23.8	SANSURE	POSITIVE
20216	439	2021-06-05	Nasopharyngeal (NP) swab	Sore throat, Cough, Difficulty in breathing, headache	26.7	28.5	SANSURE	POSITIVE
20219	1220	2021-09-13	Nasopharyngeal (NP) swab	Cough, Chills	26.7	29.7	SANSURE	POSITIVE
20214	950	2021-04-08	Nasopharyngeal (NP) swab	Muscle pain	26.8	24.2	SANSURE	POSITIVE
20214	3145	2021-04-29	Nasopharyngeal (NP) swab	cough, fever, muscle pain	26.8	23.5	SANSURE	POSITIVE
562374		2020-06-06	Nasopharyngeal (NP) swab	Asymptomatic	26.87		SANSURE	POSITIVE
566509		2020-06-12	Nasopharyngeal (NP) swab	Asymptomatic	26.89		SANSURE	POSITIVE
202012	439	2020-12-07	Nasopharyngeal (NP) swab	Difficulty In Breathing,	26.9	19	SANSURE	POSITIVE
20212	1167	2021-02-13	Nasopharyngeal (NP) swab	NA	26.9	23.4	SANSURE	POSITIVE
20212	2113	2021-02-23	Nasopharyngeal (NP) swab	No	26.9	23.6	SANSURE	POSITIVE
566028		2020-06-11	Nasopharyngeal (NP) swab	Asymptomatic	26.93		SANSURE	POSITIVE
20216	2312	2021-06-28	Nasopharyngeal (NP) swab	No	27	19.9	SANSURE	POSITIVE
20217	1722	2021-07-28	Nasopharyngeal (NP) swab	Fever,Headache,Loss of Taste or Smell,Chills	27	25	SANSURE	POSITIVE
20213	1603	2021-03-16	Nasopharyngeal (NP) swab	No	27.1	26.1	SANSURE	POSITIVE
563510		2020-06-08	Nasopharyngeal (NP) swab	Asymptomatic	27.18		SANSURE	POSITIVE
563510		2020-06-08	Nasopharyngeal (NP) swab	NA	27.18		SANSURE	POSITIVE
563510		2020-06-11	Nasopharyngeal (NP) swab	Asymptomatic	27.18		SANSURE	POSITIVE
20213	1796	2021-03-17	Nasopharyngeal (NP) swab	No	27.2	25	SANSURE	POSITIVE
20215	465	2021-05-06	Nasopharyngeal (NP) swab	Fever,Cough	27.3	23.4	SANSURE	POSITIVE
20215	509	2021-05-06	Nasopharyngeal (NP) swab	Fever,Cough	27.3	25.2	SANSURE	POSITIVE
565633		2020-06-11	Nasopharyngeal (NP) swab	Asymptomatic	27.38		SANSURE	POSITIVE
20212	259	2021-02-03	Nasopharyngeal (NP) swab	NA	27.4	26.5	SANSURE	POSITIVE
20212	1324	2021-02-15	Nasopharyngeal (NP) swab	fever	27.4	26	SANSURE	POSITIVE
20213	1614	2021-03-16	Nasopharyngeal (NP) swab	difficulty in breathing	27.4	27.6	SANSURE	POSITIVE
20218	1746	2021-08-21	Nasopharyngeal (NP) swab	fever, headache, vomitting, cough, Muscle pain.	27.4	22.6	SANSURE	POSITIVE
1529		2020-10-19	Nasopharyngeal (NP) swab	Asymptomatic	27.4	20.9	SANSURE	POSITIVE
202012	542	2020-12-08	Nasopharyngeal (NP) swab	N/A	27.5	21.9	SANSURE	POSITIVE
20219	873	2021-09-09	Nasopharyngeal (NP) swab	Cough, Nausea	27.5	25.7	SANSURE	POSITIVE
20219	1209	2021-09-13	Nasopharyngeal (NP) swab	Fever, Cough, Difficulty in breathing	27.5	26	SANSURE	POSITIVE
562323		2020-06-06	Nasopharyngeal (NP) swab	Fever	27.58		SANSURE	POSITIVE
562732		2020-06-07	Nasopharyngeal (NP) swab	Fever, Difficulty in Breathing/Shortness of Breath, Cough, Flu/Runny nose	27.58	22.98	SANSURE	POSITIVE
20213	979	2021-03-10	Nasopharyngeal (NP) swab	headache, sore throat, loss of taste and smell, cough, muscle pain	27.6	27	SANSURE	POSITIVE
20213	2893	2021-03-28	Nasopharyngeal (NP) swab	Cough	27.6	23.1	SANSURE	POSITIVE
564553		2020-06-09	Nasopharyngeal (NP) swab	Asymptomatic	27.61		SANSURE	POSITIVE
564553		2020-06-09	Nasopharyngeal (NP) swab	Asymptomatic	27.61		SANSURE	POSITIVE
20218	1159	2021-08-14	Nasopharyngeal (NP) swab	Na	27.7	26.2	SANSURE	POSITIVE
20214	21	2021-04-01	Nasopharyngeal (NP) swab	N/A	27.8	23.1	SANSURE	POSITIVE
20215	1838	2021-05-24	Nasopharyngeal (NP) swab	No	27.8	29.9	SANSURE	POSITIVE
202110	2019	2021-09-21	Nasopharyngeal (NP) swab	No	27.8	25.6	SANSURE	POSITIVE
20219	1549	2021-09-16	Nasopharyngeal (NP) swab	Cough, Loss of taste or smell	27.9	26.6	SANSURE	POSITIVE
566753		2020-06-13	Nasopharyngeal (NP) swab	NA	27.9		SANSURE	POSITIVE
577621		2020-07-08	Nasopharyngeal (NP) swab	NA	27.93		SANSURE	POSITIVE
562824		2020-06-07	Nasopharyngeal (NP) swab	Fever	27.95		SANSURE	POSITIVE
20212	1916	2021-02-21	Nasopharyngeal (NP) swab	No	28	27	SANSURE	POSITIVE
20214	1350	2021-04-13	Nasopharyngeal (NP) swab	No	28		SANSURE	POSITIVE
20212	328	2021-02-04	Nasopharyngeal (NP) swab	No	28.1	21.9	SANSURE	POSITIVE
20213	853	2021-03-09	Nasopharyngeal (NP) swab	No	28.1	24.9	SANSURE	POSITIVE
563291		2020-06-08	Nasopharyngeal (NP) swab	Asymptomatic	28.27		SANSURE	POSITIVE
563291		2020-06-08	Nasopharyngeal (NP) swab	Asymptomatic	28.27		SANSURE	POSITIVE
202012	435	2020-12-07	Nasopharyngeal (NP) swab	No	28.3	26.1	SANSURE	POSITIVE
562599		2020-06-06	Nasopharyngeal (NP) swab	NA	28.35		SANSURE	POSITIVE
20211	2069	2021-01-31	Nasopharyngeal (NP) swab	NA	28.4	22.7	SANSURE	POSITIVE
20213	1851	2021-03-18	Nasopharyngeal (NP) swab	fever, headache, sore throat, cough, muscle pain	28.4	25.8	SANSURE	POSITIVE
20219	480	2021-09-06	Nasopharyngeal (NP) swab	Fever, Cough, Motion	28.4	25	SANSURE	POSITIVE
2101		2020-06-26	Nasopharyngeal (NP) swab	Asymptomatic	28.5	28.1	SANSURE	POSITIVE
565310		2020-06-10	Nasopharyngeal (NP) swab	Asymptomatic	28.59		SANSURE	POSITIVE
563565		2020-06-08	Nasopharyngeal (NP) swab	Fever, Difficulty in Breathing/Shortness of Breath, Cough, Muscle Pain, Chills	28.67	25.79	SANSURE	POSITIVE
20212	260	2021-02-03	Nasopharyngeal (NP) swab	N/A	28.7	27.5	SANSURE	POSITIVE
20214	38	2021-04-01	Nasopharyngeal (NP) swab	Muscle pain	28.7	26.6	SANSURE	POSITIVE
20214	1459	2021-04-13	Nasopharyngeal (NP) swab	NA	28.7	27.1	SANSURE	POSITIVE
20216	874	2021-06-11	Nasopharyngeal (NP) swab	No	28.7	31	SANSURE	POSITIVE
20216	1377	2021-06-17	Nasopharyngeal (NP) swab	No	28.7	31.2	SANSURE	POSITIVE
20219	1401	2021-09-15	Nasopharyngeal (NP) swab	Fever	28.7	29.7	SANSURE	POSITIVE
567086		2020-06-13	Nasopharyngeal (NP) swab	NA	28.76		SANSURE	POSITIVE
202011	1995	2020-11-27	Nasopharyngeal (NP) swab	Motion	28.8	24.9	SANSURE	POSITIVE
20212	694	2021-02-09	Nasopharyngeal (NP) swab	Diffiulty In Breathing	28.8	24.6	SANSURE	POSITIVE
20215	1809	2021-05-24	Nasopharyngeal (NP) swab	Fever	28.8	27.5	SANSURE	POSITIVE
20219	1245	2021-09-13	Nasopharyngeal (NP) swab	No	28.8	26.5	SANSURE	POSITIVE
564595		2020-06-09	Nasopharyngeal (NP) swab	Asymptomatic	28.81		SANSURE	POSITIVE
564595		2020-06-09	Nasopharyngeal (NP) swab	Asymptomatic	28.81		SANSURE	POSITIVE
20212	926	2021-02-10	Nasopharyngeal (NP) swab	N/A	28.9	26.5	SANSURE	POSITIVE
20214	3094	2021-04-29	Nasopharyngeal (NP) swab	No	28.9	26.7	SANSURE	POSITIVE
20214	3156	2021-04-29	Nasopharyngeal (NP) swab	N/A	28.9	24.6	SANSURE	POSITIVE
20216	2036	2021-06-24	Nasopharyngeal (NP) swab	No	28.9	26.3	SANSURE	POSITIVE
20219	703	2021-09-07	Nasopharyngeal (NP) swab	NA	28.9	27.1	SANSURE	POSITIVE
202012	995	2020-12-14	Nasopharyngeal (NP) swab	No	29	28	SANSURE	POSITIVE
20213	2250	2021-03-22	Nasopharyngeal (NP) swab	NA	29	27.1	SANSURE	POSITIVE
575615		2020-07-03	Nasopharyngeal (NP) swab	NA	29.07		SANSURE	POSITIVE
202012	1229	2020-12-18	Oropharyngeal (OP) swab	Sore throat	29.1	27.1	SANSURE	POSITIVE
20214	1394	2021-04-12	Nasopharyngeal (NP) swab	Fever, Cough	29.1	26.4	SANSURE	POSITIVE
20214	1674	2021-04-15	Nasopharyngeal (NP) swab	Fever	29.1	25	SANSURE	POSITIVE
202012	567	2020-12-08	Nasopharyngeal (NP) swab	No	29.3	28.4	SANSURE	POSITIVE
20214	3022	2021-04-28	Nasopharyngeal (NP) swab	No	29.3	26.5	SANSURE	POSITIVE
20219	897	2021-09-09	Nasopharyngeal (NP) swab	Fever	29.3	27.5	SANSURE	POSITIVE
20213	1026	2021-03-10	Nasopharyngeal (NP) swab	difficulty in breathing, cough	29.4	26.9	SANSURE	POSITIVE
20219	1442	2021-09-15	Nasopharyngeal (NP) swab	Fever, Cough	29.4	26.6	SANSURE	POSITIVE
562855		2020-06-07	Nasopharyngeal (NP) swab	Asymptomatic	29.46	25.81	SANSURE	POSITIVE
202012	932	2020-12-14	Nasopharyngeal (NP) swab	No	29.6	27.4	SANSURE	POSITIVE
20213	1025	2021-03-10	Nasopharyngeal (NP) swab	No	29.6	27.6	SANSURE	POSITIVE
20214	2085	2021-04-19	Nasopharyngeal (NP) swab	Difficulty In Breathing,Cough	29.6	27.5	SANSURE	POSITIVE
2331		2020-10-30	Nasopharyngeal (NP) swab	Asymptomatic	29.6	24.2	SANSURE	POSITIVE
563210		2020-06-07	Nasopharyngeal (NP) swab	Fever, Cough	29.62		SANSURE	POSITIVE
563063		2020-06-08	Nasopharyngeal (NP) swab	Fever	29.64		SANSURE	POSITIVE
20213	738	2021-03-08	Nasopharyngeal (NP) swab	sore throat, fever	29.7	27.1	SANSURE	POSITIVE
20214	2882	2021-04-27	Nasopharyngeal (NP) swab	fever, cough	29.7	26.7	SANSURE	POSITIVE
20215	1288	2021-05-19	Nasopharyngeal (NP) swab	Fever, Cough, Difficulty in breathing	29.7	28.7	SANSURE	POSITIVE
202111	2566	2021-11-29	Nasopharyngeal (NP) swab	Cough	29.7	29.7	SANSURE	POSITIVE
575687		2020-07-03	Nasopharyngeal (NP) swab	NA	29.75		SANSURE	POSITIVE
565077		2020-06-10	Nasopharyngeal (NP) swab	Asymptomatic	29.77		SANSURE	POSITIVE
565077		2020-06-10	Nasopharyngeal (NP) swab	Asymptomatic	29.77		SANSURE	POSITIVE
20213	2022	2021-03-20	Nasopharyngeal (NP) swab	No	29.8	27.6	SANSURE	POSITIVE
20218	536	2021-08-07	Nasopharyngeal (NP) swab	Muscle pain	29.8	28.3	SANSURE	POSITIVE
567015		2020-06-13	Nasopharyngeal (NP) swab	NA	29.8		SANSURE	POSITIVE
563214		2020-06-08	Nasopharyngeal (NP) swab	Asymptomatic	29.81		SANSURE	POSITIVE
566989		2020-06-13	Nasopharyngeal (NP) swab	Asymptomatic	29.82		SANSURE	POSITIVE
570433		2020-06-20	Nasopharyngeal (NP) swab	NA	29.82		SANSURE	POSITIVE
560354		2020-09-03	nasopharyngeal (NP) swab	Asymptomatic	29.82		SANSURE	POSITIVE
564107		2020-06-08	Nasopharyngeal (NP) swab	Asymptomatic	29.89		SANSURE	POSITIVE
20215	286	2021-05-04	Nasopharyngeal (NP) swab	Fever,Muscle Pain	29.9	27.7	SANSURE	POSITIVE
20215	1678	2021-05-22	Nasopharyngeal (NP) swab	no	29.9	31.3	SANSURE	POSITIVE
20218	654	2021-08-09	Nasopharyngeal (NP) swab	fever, loss of taste or smell, cough	29.9	22.7	SANSURE	POSITIVE
562848		2020-06-07	Nasopharyngeal (NP) swab	Asymptomatic	29.95	25.99	SANSURE	POSITIVE
562857		2020-06-07	Nasopharyngeal (NP) swab	NA	29.99	27.24	SANSURE	POSITIVE
202011	2047	2020-11-28	Nasopharyngeal (NP) swab	No	30	29.6	SANSURE	POSITIVE
20215	134	2021-05-03	Nasopharyngeal (NP) swab	Fever, Cough, Loss of taste or smell, Muscle pain, Headache	30	26.8	SANSURE	POSITIVE
1811		2020-06-23	Nasopharyngeal (NP) swab	Asymptomatic	30	28.6	SANSURE	POSITIVE
202012	1015	2020-12-14	Nasopharyngeal (NP) swab	Difficulty in breathing	30.1	28.9	SANSURE	POSITIVE
20212	2083	2021-02-23	Nasopharyngeal (NP) swab	No	30.1	27.8	SANSURE	POSITIVE
20214	2791	2021-04-26	Nasopharyngeal (NP) swab	Fever, Cough, Muscle pain, Headcahe,Vomiting, Nausea	30.1	28.4	SANSURE	POSITIVE
20215	919	2021-05-17	Nasopharyngeal (NP) swab	cough	30.1	27.8	SANSURE	POSITIVE
20215	1403	2021-05-20	Nasopharyngeal (NP) swab	No	30.1	28.3	SANSURE	POSITIVE
202011	2218	2020-11-20	Nasopharyngeal (NP) swab	No	30.2	27.7	SANSURE	POSITIVE
20214	2805	2021-04-26	Nasopharyngeal (NP) swab	Fever, Difficulty in breathing	30.2	28.2	SANSURE	POSITIVE
1953		2020-06-24	Nasopharyngeal (NP) swab	Asymptomatic	30.2	29.2	SANSURE	POSITIVE
562275		2020-06-06	Nasopharyngeal (NP) swab	Fever, Cough, Flu/Runny nose	30.23		SANSURE	POSITIVE
20218	2022	2021-08-24	Nasopharyngeal (NP) swab	NA	30.3	27.9	SANSURE	POSITIVE
2130		2020-10-27	Nasopharyngeal (NP) swab	Nausea, Vomiting	30.3	30.1	SANSURE	POSITIVE
202011	1423	2020-11-20	Nasopharyngeal (NP) swab	Pneumonia, Cough	30.4	28.3	SANSURE	POSITIVE
20213	33	2021-03-01	Nasopharyngeal (NP) swab	Fever,Cough,Muscle Pain	30.4	27.8	SANSURE	POSITIVE
20214	2992	2021-04-28	Nasopharyngeal (NP) swab	fever, cough	30.4	27.5	SANSURE	POSITIVE
563228		2020-06-07	Nasopharyngeal (NP) swab	NA	30.42	25.31	SANSURE	POSITIVE
2043		2020-06-25	Nasopharyngeal (NP) swab	Difficulty in Breathing/Shortness of Breath, Headache	30.5	30.8	SANSURE	POSITIVE
562728		2020-06-06	Nasopharyngeal (NP) swab	Fever	30.54		SANSURE	POSITIVE
20219	597	2021-09-07	Nasopharyngeal (NP) swab	Cough, Muscle pain, Chills	30.6	26.9	SANSURE	POSITIVE
562299		2020-06-06	Nasopharyngeal (NP) swab	Asymptomatic	30.61		SANSURE	POSITIVE
567020		2020-06-15	Nasopharyngeal (NP) swab	NA	30.62		SANSURE	POSITIVE
562819		2020-06-07	Nasopharyngeal (NP) swab	NA	30.64		SANSURE	POSITIVE
20218	866	2021-08-11	Nasopharyngeal (NP) swab	fever, loss of taste and smell, cough, muscle pain, motion	30.7	27.4	SANSURE	POSITIVE
566956		2020-06-13	Nasopharyngeal (NP) swab	NA	30.73		SANSURE	POSITIVE
20213	732	2021-03-08	Nasopharyngeal (NP) swab	fever, difficulty in breathing, loss of taste and smell	30.8	30.8	SANSURE	POSITIVE
20215	1568	2021-05-22	Nasopharyngeal (NP) swab	cough	30.8	27.8	SANSURE	POSITIVE
570498		2020-06-20	Nasopharyngeal (NP) swab	NA	30.87	26.59	SANSURE	POSITIVE
565251		2020-06-10	Nasopharyngeal (NP) swab	Asymptomatic	30.9		SANSURE	POSITIVE
565251		2020-06-10	Nasopharyngeal (NP) swab	Asymptomatic	30.9		SANSURE	POSITIVE
202011	1899	2020-11-26	Nasopharyngeal (NP) swab	No	31	31	SANSURE	POSITIVE
202012	198	2020-12-03	Oropharyngeal (OP) swab	Muscle pain, Headache	31	28.7	SANSURE	POSITIVE
20219	1961	2021-09-20	Nasopharyngeal (NP) swab	N/A	31	29.4	SANSURE	POSITIVE
1436		2020-08-20	Nasopharyngeal (NP) swab	Nausea	31	29.4	SANSURE	POSITIVE
567108		2020-06-15	Nasopharyngeal (NP) swab	NA	31.06		SANSURE	POSITIVE
202011	1940	2020-11-26	Nasopharyngeal (NP) swab	No	31.1	29.1	SANSURE	POSITIVE
202012	440	2020-12-07	Nasopharyngeal (NP) swab	Difficulty In Breathing, Cough	31.1	29	SANSURE	POSITIVE
20214	3000	2021-04-28	Nasopharyngeal (NP) swab	No	31.2	26.9	SANSURE	POSITIVE
202112	211	2021-12-03	Nasopharyngeal (NP) swab	fever, headache, loss of taste or smell, cough	31.2	25.1	SANSURE	POSITIVE
578575		2020-07-10	Nasopharyngeal (NP) swab	NA	31.26		SANSURE	POSITIVE
202011	1455	2020-11-20	Nasopharyngeal (NP) swab	No	31.3	26.8	SANSURE	POSITIVE
202011	1520	2020-11-21	Nasopharyngeal (NP) swab	No	31.3	30.4	SANSURE	POSITIVE
20212	1169	2021-02-13	nasopharyngeal (NP) swab	NA	31.3	29.1	SANSURE	POSITIVE
20215	322	2021-05-04	Nasopharyngeal (NP) swab	No	31.3	28.4	SANSURE	POSITIVE
2203		2020-10-27	Nasopharyngeal (NP) swab	Fever, Difficulty in Breathing/Shortness of Breath, Nausea, Cough, Muscle Pain	31.3	29.5	SANSURE	POSITIVE
20212	1189	2021-02-13	Nasopharyngeal (NP) swab	No	31.5	27.1	SANSURE	POSITIVE
20212	1530	2021-02-17	Nasopharyngeal (NP) swab	No	31.5	29.6	SANSURE	POSITIVE
20213	1896	2021-03-18	Nasopharyngeal (NP) swab	No	31.5	28.9	SANSURE	POSITIVE
1947		2020-06-24	Nasopharyngeal (NP) swab	Asymptomatic	31.5	30.6	SANSURE	POSITIVE
1950		2020-06-24	Nasopharyngeal (NP) swab	Asymptomatic	31.5	31	SANSURE	POSITIVE
2098		2020-06-26	Nasopharyngeal (NP) swab	Asymptomatic	31.5	30.9	SANSURE	POSITIVE
562575		2020-06-06	Nasopharyngeal (NP) swab	Asymptomatic	31.57		SANSURE	POSITIVE
202011	468	2020-11-07	Nasopharyngeal (NP) swab	No	31.6	26	SANSURE	POSITIVE
202012	546	2020-12-08	Nasopharyngeal (NP) swab	Sore throat, Cough	31.6	29.8	SANSURE	POSITIVE
20218	1702	2021-08-21	Nasopharyngeal (NP) swab	cough	31.6	29.5	SANSURE	POSITIVE
20218	1472	2021-08-18	Nasopharyngeal (NP) swab	N/A	31.7	28.1	SANSURE	POSITIVE
563604		2020-06-08	Nasopharyngeal (NP) swab	Asymptomatic	31.78		SANSURE	POSITIVE
202011	762	2020-11-11	Nasopharyngeal (NP) swab	No	31.8	29.9	SANSURE	POSITIVE
20212	1451	2021-02-16	Nasopharyngeal (NP) swab	Difficulty In Breathing	31.8	31.1	SANSURE	POSITIVE
563628		2020-06-08	Nasopharyngeal (NP) swab	Asymptomatic	31.86		SANSURE	POSITIVE
563628		2020-06-11	Nasopharyngeal (NP) swab	Asymptomatic	31.86		SANSURE	POSITIVE
20214	150	2021-04-02	Nasopharyngeal (NP) swab	No	31.9	28.2	SANSURE	POSITIVE
202011	1297	2020-11-18	Nasopharyngeal (NP) swab	No	32	30.5	SANSURE	POSITIVE
562846		2020-06-07	Nasopharyngeal (NP) swab	Fever	32.03	27.73	SANSURE	POSITIVE
563612		2020-06-08	Nasopharyngeal (NP) swab	Asymptomatic	32.05		SANSURE	POSITIVE
562618		2020-06-06	Nasopharyngeal (NP) swab	NA	32.07		SANSURE	POSITIVE
20214	1945	2021-04-17	Nasopharyngeal (NP) swab	Fever, Cough	32.1	29.3	SANSURE	POSITIVE
20214	3225	2021-04-30	Nasopharyngeal (NP) swab	Cough	32.1	29.1	SANSURE	POSITIVE
20218	1571	2021-08-19	Nasopharyngeal (NP) swab	No	32.1	31.9	SANSURE	POSITIVE
20217	2021	2021-08-31	Nasopharyngeal (NP) swab	Fever,Difficulty In Breathing,Cough	32.1	31.1	SANSURE	POSITIVE
202112	2564	2021-12-29	Nasopharyngeal (NP) swab	cough	32.1	29.1	SANSURE	POSITIVE
563212		2020-06-07	Nasopharyngeal (NP) swab	Fever, Cough	32.11	27.44	SANSURE	POSITIVE
563249		2020-06-07	Nasopharyngeal (NP) swab	Fever	32.19	28.95	SANSURE	POSITIVE
202011	323	2020-11-05	Nasopharyngeal (NP) swab	No	32.2	30.7	SANSURE	POSITIVE
202012	219	2020-12-03	Oropharyngeal (OP) swab	No	32.2	29.3	SANSURE	POSITIVE
20211	860	2021-01-14	Nasopharyngeal (NP) swab	Fever	32.2	30.9	SANSURE	POSITIVE
20215	251	2021-05-04	Nasopharyngeal (NP) swab	No	32.2	28.5	SANSURE	POSITIVE
562788		2020-06-06	Nasopharyngeal (NP) swab	Asymptomatic	32.2		SANSURE	POSITIVE
2095		2020-06-26	Nasopharyngeal (NP) swab	Asymptomatic	32.2	32.6	SANSURE	POSITIVE
202011	767	2020-11-11	Nasopharyngeal (NP) swab	No	32.3	30.9	SANSURE	POSITIVE
20215	583	2021-05-07	Nasopharyngeal (NP) swab	fever, cough, Muscle pain	32.3	27.5	SANSURE	POSITIVE
563635		2020-06-08	Nasopharyngeal (NP) swab	Fever	32.35		SANSURE	POSITIVE
563429		2020-06-08	Nasopharyngeal (NP) swab	Fever, Cough, Flu/Runny nose	32.39		SANSURE	POSITIVE
20218	1940	2021-08-23	Nasopharyngeal (NP) swab	Fever, Cough	32.4	28.9	SANSURE	POSITIVE
202110	1892	2021-10-18	Nasopharyngeal (NP) swab	No	32.4	31.4	SANSURE	POSITIVE
562551		2020-06-06	Nasopharyngeal (NP) swab	Asymptomatic	32.44		SANSURE	POSITIVE
202012	1040	2020-12-15	Oropharyngeal (OP) swab	No	32.6	29.2	SANSURE	POSITIVE
20213	1081	2021-03-11	Nasopharyngeal (NP) swab	No	32.6	29	SANSURE	POSITIVE
20218	519	2021-08-07	Nasopharyngeal (NP) swab	No	32.6	31.2	SANSURE	POSITIVE
563289		2020-06-08	Nasopharyngeal (NP) swab	Asymptomatic	32.76		SANSURE	POSITIVE
567852		2020-06-15	Nasopharyngeal (NP) swab	Asymptomatic	32.76		SANSURE	POSITIVE
20218	1652	2021-08-20	Nasopharyngeal (NP) swab	No	32.8	26.9	SANSURE	POSITIVE
20219	321	2021-09-04	Nasopharyngeal (NP) swab	Cough, Muscle pain	32.8	27.9	SANSURE	POSITIVE
202012	1878	2020-12-29	Nasopharyngeal (NP) swab	Difficulty In Breathing, Sore Throat,Cough, Motion	32.9	31.4	SANSURE	POSITIVE
202012	819	2020-12-12	Oropharyngeal (OP) swab	No	33	31	SANSURE	POSITIVE
202012	1168	2020-12-17	Nasopharyngeal (NP) swab	No	33	30.6	SANSURE	POSITIVE
20212	324	2021-02-04	Nasopharyngeal (NP) swab	Fever, Difficulty in Breathing, Cough,	33	26.7	SANSURE	POSITIVE
20213	10	2021-03-01	Nasopharyngeal (NP) swab	N/A	33	31.3	SANSURE	POSITIVE
20219	1633	2021-09-17	Nasopharyngeal (NP) swab	No	33	30.1	SANSURE	POSITIVE
562621		2020-06-06	Nasopharyngeal (NP) swab	NA	33.01		SANSURE	POSITIVE
202012	1099	2020-12-16	Oropharyngeal (OP) swab	Fever, difficulty in breathing, loss of taste or smell	33.1	33.4	SANSURE	POSITIVE
20217	1349	2021-07-23	Nasopharyngeal (NP) swab	Fever,Difficulty In Breathing,Nausea,Vomiting,Cough,Muscle Pain	33.1	30.1	SANSURE	POSITIVE
562831		2020-06-07	Nasopharyngeal (NP) swab	Fever	33.11		SANSURE	POSITIVE
20214	1681	2021-04-15	Nasopharyngeal (NP) swab	Fever, Sore throat, Muscle pain, Headache	33.2	31.8	SANSURE	POSITIVE
20215	272	2021-05-04	Nasopharyngeal (NP) swab	No	33.2	30.6	SANSURE	POSITIVE
20216	1788	2021-06-22	Nasopharyngeal (NP) swab	No	33.2	32.1	SANSURE	POSITIVE
20216	2170	2021-06-26	Nasopharyngeal (NP) swab	No	33.2	33	SANSURE	POSITIVE
202110	744	2021-10-08	Nasopharyngeal (NP) swab	Fever	33.2	29	SANSURE	POSITIVE
562768		2020-07-06	Nasopharyngeal (NP) swab	Asymptomatic	33.37		SANSURE	POSITIVE
202011	763	2020-11-11	Nasopharyngeal (NP) swab	No	33.4	33.8	SANSURE	POSITIVE
20213	3132	2021-03-30	Nasopharyngeal (NP) swab	Na	33.4	31.6	SANSURE	POSITIVE
20214	1772	2021-04-16	Nasopharyngeal (NP) swab	No	33.4	31.2	SANSURE	POSITIVE
20217	176	2021-07-03	Nasopharyngeal (NP) swab	Motion	33.4	31.7	SANSURE	POSITIVE
20219	2063	2021-09-21	Nasopharyngeal (NP) swab	No	33.4	30.9	SANSURE	POSITIVE
20211	23	2021-01-01	Oropharyngeal (OP) swab	No	33.5	31.5	SANSURE	POSITIVE
20218	1623	2021-08-20	Nasopharyngeal (NP) swab	loss of taste and smell, cough, muscle pain	33.5	31.5	SANSURE	POSITIVE
202011	1300	2020-11-18	Nasopharyngeal (NP) swab	No	33.6	32.2	SANSURE	POSITIVE
20218	276	2021-08-04	Nasopharyngeal (NP) swab	fever, muscle pain	33.6	30.1	SANSURE	POSITIVE
1971		2020-06-24	Nasopharyngeal (NP) swab	NA	33.6	34.4	SANSURE	POSITIVE
202012	1841	2020-12-28	Nasopharyngeal (NP) swab	No	33.7	31.1	SANSURE	POSITIVE
563279		2020-06-07	Nasopharyngeal (NP) swab	Asymptomatic	33.79	29.29	SANSURE	POSITIVE
20212	1479	2021-02-16	Nasopharyngeal (NP) swab	Fever, Sore Throat, Loss of Taste or Smell, Pneumonia	33.8	30.1	SANSURE	POSITIVE
2100		2020-06-26	Nasopharyngeal (NP) swab	Asymptomatic	33.8	33.9	SANSURE	POSITIVE
20212	574	2021-02-08	Nasopharyngeal (NP) swab	No	33.9	31.8	SANSURE	POSITIVE
562252		2020-06-06	Nasopharyngeal (NP) swab	Cough	33.94		SANSURE	POSITIVE
202011	1836	2020-11-25	Nasopharyngeal (NP) swab	No	34	33	SANSURE	POSITIVE
202011	1837	2020-11-25	Nasopharyngeal (NP) swab	No	34	32	SANSURE	POSITIVE
202012	438	2020-12-07	Nasopharyngeal (NP) swab	Difficulty In Breathing,	34	33	SANSURE	POSITIVE
202012	612	2020-12-09	Nasopharyngeal (NP) swab	No	34		SANSURE	POSITIVE
20218	240	2021-08-03	Nasopharyngeal (NP) swab	fever, difficulty in breathing, headache, cough, chills	34	31.5	SANSURE	POSITIVE
566955		2020-06-13	Nasopharyngeal (NP) swab	Fever, Difficulty in Breathing/Shortness of Breath, Cough	34.04		SANSURE	POSITIVE
563265		2020-06-07	Nasopharyngeal (NP) swab	Fever	34.06	29.29	SANSURE	POSITIVE
202011	841	2020-11-12	Nasopharyngeal (NP) swab	No	34.1		SANSURE	POSITIVE
202011	1819	2020-11-24	Nasopharyngeal (NP) swab	No	34.1	31.9	SANSURE	POSITIVE
202012	434	2020-12-07	Oropharyngeal (OP) swab	No	34.1	33.4	SANSURE	POSITIVE
20212	343	2021-02-04	Nasopharyngeal (NP) swab	No	34.1	34.2	SANSURE	POSITIVE
20213	35	2021-03-01	Nasopharyngeal (NP) swab	No	34.1	33.5	SANSURE	POSITIVE
20217	71	2021-07-02	Nasopharyngeal (NP) swab	Fever	34.1	32.8	SANSURE	POSITIVE
20218	1510	2021-08-18	Nasopharyngeal (NP) swab	No	34.1	32.4	SANSURE	POSITIVE
1948		2020-06-24	Nasopharyngeal (NP) swab	Nausea, Cough	34.1	32.1	SANSURE	POSITIVE
562830		2020-06-07	Nasopharyngeal (NP) swab	Asymptomatic	34.18		SANSURE	POSITIVE
20211	17	2021-01-01	Nasopharyngeal (NP) swab	Sore throat	34.2	31.5	SANSURE	POSITIVE
20213	2208	2021-03-25	Nasopharyngeal (NP) swab	No	34.2	32.1	SANSURE	POSITIVE
20215	110	2021-05-02	Nasopharyngeal (NP) swab	No	34.2	31.1	SANSURE	POSITIVE
20215	493	2021-05-06	Nasopharyngeal (NP) swab	fever, headache, muscle pain	34.2	31	SANSURE	POSITIVE
202110	743	2021-10-08	Nasopharyngeal (NP) swab	No	34.2	29.8	SANSURE	POSITIVE
1777		2020-08-24	Nasopharyngeal (NP) swab	Asymptomatic	34.2	32.7	SANSURE	POSITIVE
202011	1435	2020-11-20	Nasopharyngeal (NP) swab	No	34.3	31.2	SANSURE	POSITIVE
20212	748	2021-02-09	Nasopharyngeal (NP) swab	NA	34.3	34.6	SANSURE	POSITIVE
20214	1405	2021-04-12	Nasopharyngeal (NP) swab	Fever, Cough, Difficulty in breathing, Loss of taste or smell	34.3	32.1	SANSURE	POSITIVE
20216	1985	2021-06-24	Nasopharyngeal (NP) swab	No	34.3	34.2	SANSURE	POSITIVE
20218	1665	2021-08-20	Nasopharyngeal (NP) swab	Fever, Sore throat, Cough, Difficulty in breathing, Loss of taste or smell, Muscle pain, Headache, Nausea, Chills	34.3	32.4	SANSURE	POSITIVE
20219	183	2021-09-03	Nasopharyngeal (NP) swab	No	34.3	33.5	SANSURE	POSITIVE
20219	911	2021-09-09	Nasopharyngeal (NP) swab	No	34.3	33.2	SANSURE	POSITIVE
202111	1399	2021-11-15	Nasopharyngeal (NP) swab	NA	34.3	32.1	SANSURE	POSITIVE
354		2020-09-04	Nasopharyngeal (NP) swab	Asymptomatic	34.3	31.6	SANSURE	POSITIVE
202011	968	2020-11-14	Nasopharyngeal (NP) swab	No	34.4		SANSURE	POSITIVE
202011	1704	2020-11-24	Nasopharyngeal (NP) swab	No	34.4	33.6	SANSURE	POSITIVE
202011	1759	2020-11-24	Nasopharyngeal (NP) swab	No	34.4	33.6	SANSURE	POSITIVE
20218	964	2021-08-12	Nasopharyngeal (NP) swab	NA	34.4	34.2	SANSURE	POSITIVE
1513		2020-08-21	Nasopharyngeal (NP) swab	Asymptomatic	34.4	32.9	SANSURE	POSITIVE
202011	1648	2020-11-23	Nasopharyngeal (NP) swab	No	34.5	33.2	SANSURE	POSITIVE
20216	119	2021-06-02	Nasopharyngeal (NP) swab	No	34.5	32.5	SANSURE	POSITIVE
20216	438	2021-06-05	Nasopharyngeal (NP) swab	Fever, Difficulty in breathing, Headache, Muscle pain, Vomiting	34.5	32.6	SANSURE	POSITIVE
588440		2020-08-07	Nasopharyngeal (NP) swab	NA	34.52		SANSURE	POSITIVE
202011	892	2020-11-12	Nasopharyngeal (NP) swab	No	34.6		SANSURE	POSITIVE
20218	396	2021-08-05	Nasopharyngeal (NP) swab	fever, difficulty in breathing, cough, muscle pain	34.6	31.7	SANSURE	POSITIVE
202112	1905	2021-12-28	Nasopharyngeal (NP) swab	No	34.6	33	SANSURE	POSITIVE
563194		2020-06-07	Nasopharyngeal (NP) swab	Asymptomatic	34.64		SANSURE	POSITIVE
20213	2162	2021-03-21	Nasopharyngeal (NP) swab	No	34.7	33.1	SANSURE	POSITIVE
20215	572	2021-05-07	Nasopharyngeal (NP) swab	No	34.7	31.1	SANSURE	POSITIVE
20218	1939	2021-08-23	Nasopharyngeal (NP) swab	Fever, Cough, Loss of taste or smell, Muscle pain, Headache	34.7	29.7	SANSURE	POSITIVE
2026		2020-06-25	Nasopharyngeal (NP) swab	Difficulty in Breathing/Shortness of Breath, Cough	34.7	34.3	SANSURE	POSITIVE
590722		2020-08-12	Nasopharyngeal (NP) swab	NA	34.74		SANSURE	POSITIVE
20213	1706	2021-03-16	Nasopharyngeal (NP) swab	No	34.8	31.3	SANSURE	POSITIVE
202110	1402	2021-10-14	Nasopharyngeal (NP) swab	No	34.8	32.4	SANSURE	POSITIVE
566930		2020-06-13	Nasopharyngeal (NP) swab	NA	34.86		SANSURE	POSITIVE
20215	499	2021-05-06	Nasopharyngeal (NP) swab	N/A	34.9	34.3	SANSURE	POSITIVE
20215	1250	2021-05-19	Nasopharyngeal (NP) swab	No	34.9	33.3	SANSURE	POSITIVE
563567		2020-06-08	Nasopharyngeal (NP) swab	Difficulty in Breathing/Shortness of Breath	34.91		SANSURE	POSITIVE
563293		2020-06-08	Nasopharyngeal (NP) swab	Asymptomatic	34.97		SANSURE	POSITIVE
563293		2020-06-08	Nasopharyngeal (NP) swab	Asymptomatic	34.97		SANSURE	POSITIVE
202011	567	2020-11-09	Nasopharyngeal (NP) swab	No	35	34	SANSURE	POSITIVE
202012	835	2020-12-12	NA	No	35	34.5	SANSURE	POSITIVE
20219	1914	2021-09-20	Nasopharyngeal (NP) swab	No	35	33	SANSURE	POSITIVE
364		2020-09-04	Nasopharyngeal (NP) swab	Asymptomatic	35	36.1	SANSURE	POSITIVE
202011	1754	2020-11-24	Nasopharyngeal (NP) swab	No	35.1	33.1	SANSURE	POSITIVE
20211	973	2021-01-15	Nasopharyngeal (NP) swab	No	35.1		SANSURE	POSITIVE
2030		2020-06-25	Nasopharyngeal (NP) swab	Asymptomatic	35.1	34.5	SANSURE	POSITIVE
562823		2020-06-07	Nasopharyngeal (NP) swab	NA	35.11		SANSURE	POSITIVE
202012	568	2020-12-10	Nasopharyngeal (NP) swab	Difficulty in breathing	35.2	33.5	SANSURE	POSITIVE
20212	2024	2021-02-22	Nasopharyngeal (NP) swab	No	35.2		SANSURE	POSITIVE
20215	1226	2021-05-19	Nasopharyngeal (NP) swab	Fever, Cough	35.2	33.4	SANSURE	POSITIVE
20219	785	2021-09-08	Nasopharyngeal (NP) swab	Fever, Muscle pain, Headache, Chills	35.2	34.4	SANSURE	POSITIVE
2027		2020-06-25	Nasopharyngeal (NP) swab	Asymptomatic	35.3		SANSURE	POSITIVE
1121		2020-08-17	Nasopharyngeal (NP) swab	Asymptomatic	35.3	31.2	SANSURE	POSITIVE
830		2020-09-09	Nasopharyngeal (NP) swab	Asymptomatic	35.3	35.4	SANSURE	POSITIVE
202011	1822	2020-11-25	Nasopharyngeal (NP) swab	No	35.4	34.5	SANSURE	POSITIVE
202012	693	2020-12-10	Nasopharyngeal (NP) swab	No	35.4	34	SANSURE	POSITIVE
20218	27	2021-08-01	Nasopharyngeal (NP) swab	fever, headache, vomitting, cough, Muscle pain.	35.4	33.6	SANSURE	POSITIVE
20219	11	2021-09-01	Nasopharyngeal (NP) swab	Fever,Difficulty In Breathing,HeadacheNausea,Sore Throat,Loss of Taste or Smell,Cough,Chills,Motion	35.4	33.6	SANSURE	POSITIVE
202011	855	2020-11-12	Nasopharyngeal (NP) swab	Difficulty Breathing, Muscle Pain	35.5	33.2	SANSURE	POSITIVE
202011	1363	2020-11-19	Nasopharyngeal (NP) swab	No	35.5	33.1	SANSURE	POSITIVE
20211	863	2021-01-14	Nasopharyngeal (NP) swab	Cough	35.5		SANSURE	POSITIVE
20217	1346	2021-07-23	Nasopharyngeal (NP) swab	No	35.5	33.1	SANSURE	POSITIVE
202110	1962	2021-10-21	Nasopharyngeal (NP) swab	No	35.5		SANSURE	POSITIVE
2019		2020-06-25	Nasopharyngeal (NP) swab	Asymptomatic	35.5	36.4	SANSURE	POSITIVE
202011	1028	2020-11-15	Nasopharyngeal (NP) swab	No	35.6		SANSURE	POSITIVE
202011	1755	2020-11-24	Nasopharyngeal (NP) swab	No	35.6	35.3	SANSURE	POSITIVE
202011	1763	2020-11-24	Nasopharyngeal (NP) swab	No	35.6		SANSURE	POSITIVE
202110	2020	2021-09-21	Nasopharyngeal (NP) swab	N/A	35.6	32.9	SANSURE	POSITIVE
202110	1992	2021-10-19	Nasopharyngeal (NP) swab	N/A	35.6	35.3	SANSURE	POSITIVE
202011	1302	2020-11-18	Nasopharyngeal (NP) swab	No	35.7	34.1	SANSURE	POSITIVE
20219	181	2021-09-02	Nasopharyngeal (NP) swab	Fever, Cough, Difficulty in breathing, Muscle pain	35.7	34.2	SANSURE	POSITIVE
20212	93	2021-02-01	Nasopharyngeal (NP) swab	NA	35.8		SANSURE	POSITIVE
20214	2152	2021-04-19	Nasopharyngeal (NP) swab	No	35.8	34.6	SANSURE	POSITIVE
20219	1626	2021-09-17	Nasopharyngeal (NP) swab	No	35.8	36.4	SANSURE	POSITIVE
562820		2020-06-06	Nasopharyngeal (NP) swab	Asymptomatic	35.84		SANSURE	POSITIVE
562298		2020-06-06	Nasopharyngeal (NP) swab	Cough	35.89		SANSURE	POSITIVE
20212	1973	2021-02-22	Nasopharyngeal (NP) swab	No	35.9		SANSURE	POSITIVE
20218	1557	2021-08-19	Nasopharyngeal (NP) swab	No	35.9	34.3	SANSURE	POSITIVE
202011	1076	2020-11-16	Nasopharyngeal (NP) swab	Fever, Sore Throat	36		SANSURE	POSITIVE
202012	7	2020-12-01	Nasopharyngeal (NP) swab	No	36		SANSURE	POSITIVE
20211	2004	2021-01-30	Nasopharyngeal (NP) swab	No	36	36	SANSURE	POSITIVE
20212	2003	2021-02-22	Nasopharyngeal (NP) swab	No	36	36	SANSURE	POSITIVE
20213	1895	2021-03-18	Nasopharyngeal (NP) swab	No	36		SANSURE	POSITIVE
20218	1935	2021-08-23	Nasopharyngeal (NP) swab	Cough, Loss of taste or smell, Muscle pain, Headache, Nausea, Chills	36	35	SANSURE	POSITIVE
20218	2206	2021-08-25	Nasopharyngeal (NP) swab	No	36	34	SANSURE	POSITIVE
20217	1981	2021-08-31	Nasopharyngeal (NP) swab	No	36	35	SANSURE	POSITIVE
2085		2020-06-26	Nasopharyngeal (NP) swab	Asymptomatic	36	35	SANSURE	POSITIVE
202011	1096	2020-11-16	Nasopharyngeal (NP) swab	No	36.1		SANSURE	POSITIVE
202012	888	2020-12-13	Nasopharyngeal (NP) swab	No	36.1	32.6	SANSURE	POSITIVE
20213	1934	2021-03-19	Nasopharyngeal (NP) swab	Fever, Difficulty In Breathing,Sore Throat, Cough,Chills	36.1	32.6	SANSURE	POSITIVE
20218	1231	2021-08-15	Nasopharyngeal (NP) swab	Fever,Difficulty In Braething,Headache,Nausea,Loss of Taste or Smell, Pneumonia,Vomiting,Cough,Muscle Pain,Chills	36.1	32.8	SANSURE	POSITIVE
562117		2020-06-06	Nasopharyngeal (NP) swab	Asymptomatic	36.19		SANSURE	POSITIVE
20219	217	2021-09-02	Nasopharyngeal (NP) swab	No	36.2	31.6	SANSURE	POSITIVE
20212	48	2021-02-01	Nasopharyngeal (NP) swab	NA	36.3		SANSURE	POSITIVE
20212	174	2021-02-02	Nasopharyngeal (NP) swab	NA	36.3	35.3	SANSURE	POSITIVE
20216	2044	2021-06-24	Nasopharyngeal (NP) swab	No	36.3	36.2	SANSURE	POSITIVE
20213	22	2021-03-01	Nasopharyngeal (NP) swab	No	36.4	36.8	SANSURE	POSITIVE
20213	52	2021-03-01	Nasopharyngeal (NP) swab	No	36.4	34.5	SANSURE	POSITIVE
1081		2020-08-16	Nasopharyngeal (NP) swab	Asymptomatic	36.4	35.4	SANSURE	POSITIVE
653		2020-10-08	Nasopharyngeal (NP) swab	Asymptomatic	36.4		SANSURE	POSITIVE
202011	1902	2020-11-26	Nasopharyngeal (NP) swab	No	36.5		SANSURE	POSITIVE
20212	1280	2021-02-14	Nasopharyngeal (NP) swab	No	36.5	34	SANSURE	POSITIVE
1208		2020-08-18	Nasopharyngeal (NP) swab	Asymptomatic	36.5	34.1	SANSURE	POSITIVE
20212	695	2021-02-09	Nasopharyngeal (NP) swab	Difficulty In Breathing	36.6	31.2	SANSURE	POSITIVE
20214	2075	2021-04-19	Nasopharyngeal (NP) swab	Difficulty In Breathing,Headache, Cough	36.6	36.8	SANSURE	POSITIVE
20219	112	2021-09-01	Nasopharyngeal (NP) swab	NA	36.6	34.3	SANSURE	POSITIVE
20214	2050	2021-04-19	Nasopharyngeal (NP) swab	N/A	36.7	36.6	SANSURE	POSITIVE
20214	2346	2021-04-21	Nasopharyngeal (NP) swab	Fever,Muscle Pain	36.7	34.2	SANSURE	POSITIVE
20214	2346	2021-04-21	Nasopharyngeal (NP) swab	Fever	36.7	34.2	SANSURE	POSITIVE
202012	402	2020-12-06	Nasopharyngeal (NP) swab	No	36.8		SANSURE	POSITIVE
20218	963	2021-08-12	Nasopharyngeal (NP) swab	fever, difficulty in breathing, sore throat, muscle pain	36.8	35.3	SANSURE	POSITIVE
202012	830	2020-12-12	Oropharyngeal (OP) swab	No	36.9	34.5	SANSURE	POSITIVE
20212	21	2021-02-01	Nasopharyngeal (NP) swab	NA	36.9		SANSURE	POSITIVE
202011	1983	2020-11-27	Nasopharyngeal (NP) swab	No	37		SANSURE	POSITIVE
20212	1986	2021-02-22	Nasopharyngeal (NP) swab	No	37		SANSURE	POSITIVE
20214	2201	2021-04-20	Nasopharyngeal (NP) swab	Cough	37		SANSURE	POSITIVE
562008		2020-06-06	Nasopharyngeal (NP) swab	Difficulty in Breathing/Shortness of Breath	37.01		SANSURE	POSITIVE
20216	1600	2021-06-19	Nasopharyngeal (NP) swab	No	37.1	36.5	SANSURE	POSITIVE
1951		2020-06-24	Nasopharyngeal (NP) swab	NA	37.1		SANSURE	POSITIVE
202110	1941	2021-10-20	Nasopharyngeal (NP) swab	N/A	37.2	36.7	SANSURE	POSITIVE
20214	2026	2021-04-19	Nasopharyngeal (NP) swab	No	37.5	36.7	SANSURE	POSITIVE
20217	1847	2021-07-29	Nasopharyngeal (NP) swab	Fever,Sore Throat,Cough	37.5	34.8	SANSURE	POSITIVE
20218	2046	2021-08-24	Nasopharyngeal (NP) swab	Sore throat, Cough, Muscle pain	37.5	36.7	SANSURE	POSITIVE
202111	2045	2021-11-22	Nasopharyngeal (NP) swab	No	37.5	36.7	SANSURE	POSITIVE
20218	768	2021-08-10	Nasopharyngeal (NP) swab	NA	37.6	35.4	SANSURE	POSITIVE
20218	1934	2021-08-23	Nasopharyngeal (NP) swab	No	37.7	36	SANSURE	POSITIVE
20219	1554	2021-09-16	Nasopharyngeal (NP) swab	NA	37.8	36.9	SANSURE	POSITIVE
20216	512	2021-06-06	Nasopharyngeal (NP) swab	N/A	38.5	32.7	SANSURE	POSITIVE
563241		2020-06-07	Nasopharyngeal (NP) swab	Asymptomatic	38.68	29.14	SANSURE	POSITIVE
20213	32	2021-03-01	Nasopharyngeal (NP) swab	No	38.7	35.5	SANSURE	POSITIVE
20216	804	2021-06-10	Nasopharyngeal (NP) swab	Fever,Difficulty In Breathing,Headache,Cough,Muscle Pain	38.7	35.6	SANSURE	POSITIVE
20216	1587	2021-06-19	Nasopharyngeal (NP) swab	fever, nausea,muscle pain, chills	38.7	34.2	SANSURE	POSITIVE
20211	1250	2021-01-19	Nasopharyngeal (NP) swab	Fever, Cough		13.5	SANSURE	POSITIVE
20211	1252	2021-01-20	Nasopharyngeal (NP) swab	No		29.3	SANSURE	POSITIVE
20211	1256	2021-01-20	Nasopharyngeal (NP) swab	No		27.3	SANSURE	POSITIVE
20211	1345	2021-01-21	Nasopharyngeal (NP) swab	Fever, Cough, Difficulty in breathing		29.1	SANSURE	POSITIVE
20211	1404	2021-01-22	Nasopharyngeal (NP) swab	No		34.2	SANSURE	POSITIVE
20211	1508	2021-01-23	Nasopharyngeal (NP) swab	Fever, Difficulty in breathing, Sore throat, Muscle pain		18.1	SANSURE	POSITIVE
20211	1581	2021-01-25	Nasopharyngeal (NP) swab	No		21.3	SANSURE	POSITIVE
20211	1603	2021-01-25	Nasopharyngeal (NP) swab	Fever, Difficulty in breathing, Pneumonia		30.8	SANSURE	POSITIVE
20212	1373	2021-02-15	Nasopharyngeal (NP) swab	No		15.2	SANSURE	POSITIVE
20213	2825	2021-03-27	Nasopharyngeal (NP) swab	No		20.7	SANSURE	POSITIVE
20213	2829	2021-03-27	Nasopharyngeal (NP) swab	Fever, Difficulty in breathing		23.4	SANSURE	POSITIVE
20215	1249	2021-05-19	Nasopharyngeal (NP) swab	No		13.5	SANSURE	POSITIVE
20215	1374	2021-05-20	Nasopharyngeal (NP) swab	No		25.4	SANSURE	POSITIVE
20217	1764	2021-08-28	Nasopharyngeal (NP) swab	No		32.3	SANSURE	POSITIVE
558821		2020-06-01	Nasopharyngeal (NP) swab	Asymptomatic		31.68	SANSURE	POSITIVE
558914		2020-06-02	Nasopharyngeal (NP) swab	Fever, Cough		23.49	SANSURE	POSITIVE
561421		2020-06-05	Nasopharyngeal (NP) swab	Cough		17.16	SANSURE	POSITIVE
561906		2020-06-05	Nasopharyngeal (NP) swab	Cough		26.26	SANSURE	POSITIVE
561912		2020-06-05	Nasopharyngeal (NP) swab	Fever, Flu/Runny nose, Chest Pain		18.3	SANSURE	POSITIVE
561925		2020-06-05	Nasopharyngeal (NP) swab	Fever		30.97	SANSURE	POSITIVE
561931		2020-06-05	Nasopharyngeal (NP) swab	Asymptomatic		23.1	SANSURE	POSITIVE
561949		2020-06-05	Nasopharyngeal (NP) swab	Asymptomatic		18.38	SANSURE	POSITIVE
561952		2020-06-05	Nasopharyngeal (NP) swab	Fever, Sore Throat		25.21	SANSURE	POSITIVE
561980		2020-06-05	Nasopharyngeal (NP) swab	Fever		24.21	SANSURE	POSITIVE
561998		2020-06-05	Nasopharyngeal (NP) swab	Fever, Cough, Chest Pain		19.57	SANSURE	POSITIVE
562000		2020-06-05	Nasopharyngeal (NP) swab	Fever		30.61	SANSURE	POSITIVE
562296		2020-06-06	Nasopharyngeal (NP) swab	Asymptomatic		27.51	SANSURE	POSITIVE
562530		2020-06-06	Nasopharyngeal (NP) swab	Fever		26.61	SANSURE	POSITIVE
562550		2020-06-06	Nasopharyngeal (NP) swab	Cough		29.42	SANSURE	POSITIVE
562555		2020-06-06	Nasopharyngeal (NP) swab	Asymptomatic		19.63	SANSURE	POSITIVE
562735		2020-06-06	Nasopharyngeal (NP) swab	Asymptomatic		28.32	SANSURE	POSITIVE
562736		2020-06-06	Nasopharyngeal (NP) swab	Asymptomatic		30.82	SANSURE	POSITIVE
562739		2020-06-06	Nasopharyngeal (NP) swab	Asymptomatic		32.95	SANSURE	POSITIVE
562740		2020-06-06	Nasopharyngeal (NP) swab	Asymptomatic		29.24	SANSURE	POSITIVE
562744		2020-06-06	Nasopharyngeal (NP) swab	Fever		29.86	SANSURE	POSITIVE
562746		2020-06-06	Nasopharyngeal (NP) swab	Asymptomatic		21.6	SANSURE	POSITIVE
562757		2020-06-06	Nasopharyngeal (NP) swab	Asymptomatic		27.44	SANSURE	POSITIVE
563274		2020-06-08	Nasopharyngeal (NP) swab	Asymptomatic		23.82	SANSURE	POSITIVE
563274		2020-06-08	Nasopharyngeal (NP) swab	Asymptomatic		23.82	SANSURE	POSITIVE
563319		2020-06-08	Nasopharyngeal (NP) swab	Asymptomatic		30.52	SANSURE	POSITIVE
563370		2020-06-08	Nasopharyngeal (NP) swab	Asymptomatic		25.8	SANSURE	POSITIVE
563370		2020-06-08	Nasopharyngeal (NP) swab	Asymptomatic		25.8	SANSURE	POSITIVE
563391		2020-06-08	Nasopharyngeal (NP) swab	Asymptomatic		24.03	SANSURE	POSITIVE
563394		2020-06-08	Nasopharyngeal (NP) swab	Asymptomatic		18.74	SANSURE	POSITIVE
563394		2020-06-08	Nasopharyngeal (NP) swab	Asymptomatic		18.74	SANSURE	POSITIVE
563395		2020-06-08	Nasopharyngeal (NP) swab	Asymptomatic		20.5	SANSURE	POSITIVE
563395		2020-06-08	Nasopharyngeal (NP) swab	Asymptomatic		20.5	SANSURE	POSITIVE
563400		2020-06-08	Nasopharyngeal (NP) swab	Asymptomatic		31.45	SANSURE	POSITIVE
563400		2020-06-08	Nasopharyngeal (NP) swab	asymptomatic		31.45	SANSURE	POSITIVE
563405		2020-06-08	Nasopharyngeal (NP) swab	asymptomatic		27.55	SANSURE	POSITIVE
563405		2020-06-08	Nasopharyngeal (NP) swab	Asymptomatic		27.55	SANSURE	POSITIVE
563418		2020-06-08	Nasopharyngeal (NP) swab	Asymptomatic		31.35	SANSURE	POSITIVE
563435		2020-06-08	Nasopharyngeal (NP) swab	Asymptomatic		20.82	SANSURE	POSITIVE
563435		2020-06-08	Nasopharyngeal (NP) swab	Asymptomatic		20.82	SANSURE	POSITIVE
563439		2020-06-08	Nasopharyngeal (NP) swab	Asymptomatic		28.79	SANSURE	POSITIVE
563439		2020-06-08	Nasopharyngeal (NP) swab	Asymptomatic		28.79	SANSURE	POSITIVE
563513		2020-06-08	Nasopharyngeal (NP) swab	NA		30.53	SANSURE	POSITIVE
563518		2020-06-08	Nasopharyngeal (NP) swab	NA		28.46	SANSURE	POSITIVE
563520		2020-06-08	Nasopharyngeal (NP) swab	Asymptomatic		32.77	SANSURE	POSITIVE
563520		2020-06-08	Nasopharyngeal (NP) swab	NA		32.77	SANSURE	POSITIVE
563535		2020-06-08	Nasopharyngeal (NP) swab	Asymptomatic		20.64	SANSURE	POSITIVE
563536		2020-06-08	Nasopharyngeal (NP) swab	Asymptomatic		23.42	SANSURE	POSITIVE
563607		2020-06-08	Nasopharyngeal (NP) swab	Asymptomatic		31.82	SANSURE	POSITIVE
564078		2020-06-08	Nasopharyngeal (NP) swab	Asymptomatic		20.15	SANSURE	POSITIVE
564078		2020-06-08	Nasopharyngeal (NP) swab	Asymptomatic		20.15	SANSURE	POSITIVE
564105		2020-06-08	Nasopharyngeal (NP) swab	Asymptomatic		35.29	SANSURE	POSITIVE
564105		2020-06-08	Nasopharyngeal (NP) swab	Asymptomatic		35.29	SANSURE	POSITIVE
564127		2020-06-08	Nasopharyngeal (NP) swab	Asymptomatic		34.5	SANSURE	POSITIVE
564127		2020-06-08	Nasopharyngeal (NP) swab	Asymptomatic		34.5	SANSURE	POSITIVE
564827		2020-06-09	Nasopharyngeal (NP) swab	Asymptomatic		35.91	SANSURE	POSITIVE
564827		2020-06-09	Nasopharyngeal (NP) swab	Asymptomatic		35.91	SANSURE	POSITIVE
566976		2020-06-13	Nasopharyngeal (NP) swab	Asymptomatic		29.6	SANSURE	POSITIVE
566985		2020-06-13	Nasopharyngeal (NP) swab	Asymptomatic		25.27	SANSURE	POSITIVE
567074		2020-06-13	Nasopharyngeal (NP) swab	Cough		16.12	SANSURE	POSITIVE
567091		2020-06-13	Nasopharyngeal (NP) swab	Asymptomatic		14.69	SANSURE	POSITIVE
567093		2020-06-13	Nasopharyngeal (NP) swab	Asymptomatic		18.94	SANSURE	POSITIVE
567101		2020-06-13	Nasopharyngeal (NP) swab	Asymptomatic		31.06	SANSURE	POSITIVE
567109		2020-06-13	Nasopharyngeal (NP) swab	Asymptomatic		30.51	SANSURE	POSITIVE
567138		2020-06-13	Nasopharyngeal (NP) swab	Asymptomatic		25.26	SANSURE	POSITIVE
567141		2020-06-13	Nasopharyngeal (NP) swab	Asymptomatic		30.03	SANSURE	POSITIVE
567142		2020-06-13	Nasopharyngeal (NP) swab	Cough		20.9	SANSURE	POSITIVE
571877		2020-06-23	Nasopharyngeal (NP) swab	NA		28.33	SANSURE	POSITIVE
1907		2020-06-24	Nasopharyngeal (NP) swab	NA		32.6	SANSURE	POSITIVE
1942		2020-06-24	Nasopharyngeal (NP) swab	NA		31.8	SANSURE	POSITIVE
1952		2020-06-24	Nasopharyngeal (NP) swab	Asymptomatic		34.4	SANSURE	POSITIVE
571987		2020-06-24	Nasopharyngeal (NP) swab	Fever, Cough		23.07	SANSURE	POSITIVE
571987		2020-06-24	Nasopharyngeal (NP) swab	Fever, Cough		23.07	SANSURE	POSITIVE
572034		2020-06-24	Nasopharyngeal (NP) swab	Fever		34.94	SANSURE	POSITIVE
572034		2020-06-24	Nasopharyngeal (NP) swab	Fever		34.94	SANSURE	POSITIVE
572104		2020-06-24	Nasopharyngeal (NP) swab	Asymptomatic		31.41	SANSURE	POSITIVE
572104		2020-06-24	Nasopharyngeal (NP) swab	NA		31.41	SANSURE	POSITIVE
572120		2020-06-24	Nasopharyngeal (NP) swab	Asymptomatic		35.03	SANSURE	POSITIVE
572120		2020-06-24	Nasopharyngeal (NP) swab	NA		35.03	SANSURE	POSITIVE
573011		2020-06-26	Nasopharyngeal (NP) swab	Asymptomatic		24.03	SANSURE	POSITIVE
593056		2020-08-18	Nasopharyngeal (NP) swab	NA		33.71	SANSURE	POSITIVE
1145		2020-09-12	Nasopharyngeal (NP) swab	Asymptomatic		31.7	SANSURE	POSITIVE
1715		2020-09-19	Nasopharyngeal (NP) swab	Asymptomatic		34.8	SANSURE	POSITIVE
524		2020-10-07	Nasopharyngeal (NP) swab	Asymptomatic		35.5	SANSURE	POSITIVE
1327		2020-10-16	Nasopharyngeal (NP) swab	Asymptomatic		27.8	SANSURE	POSITIVE
